# Supplementary material for: Belowground fungal community diversity and composition associated with Norway spruce along an altitudinal gradient
Source: PLoS One. 2018 Dec 5;13(12):e0208493. doi: 10.1371/journal.pone.0208493 (PMC6281267; doi:10.1371/journal.pone.0208493)
Supplement: S2 Table — The normalized counts per sample as well as the overall percentage abundance are given as well as the corresponding ecological guilds and trophic modes as predicted by FUNGuild and those used in Fig 6. (XLSX) [file pone.0208493.s002.xlsx]

## Sheet: species_table_norm
Species	Order	Phylum	Trophic Mode	Guild	Guild curated	sum	overall percentage	O-I-1	O-I-2	O-I-3	O-II-1	O-II-2	O-II-3	O-III-1	O-III-2	O-III-3	Y-I-1	Y-I-2	Y-I-3	Y-II-1	Y-II-2	Y-II-3	Y-III-1	Y-III-2	Y-III-3
[Candida] bracarensis	Saccharomycetales	Ascomycota	-	-	Unassigned	21.0022	4.96543e-06	0	0	0	0	3.70637	0	0	0	0	0	3.8861	13.4097	0	0	0	0	0	0
[Candida] insectorum	Saccharomycetales	Ascomycota	-	-	Unassigned	2.55423	6.03883e-07	0	0	0	0	0	0	0	0	0	0	0	2.55423	0	0	0	0	0	0
[Candida] lycoperdinae	Saccharomycetales	Ascomycota	-	-	Unassigned	2.59439	6.13377e-07	0	0	0	0	0	0	0	0	1.39642	0	0	0	0	0	0	0	0	1.19797
[Candida] panamensis	Saccharomycetales	Ascomycota	-	-	Unassigned	1.19797	2.8323e-07	0	0	0	0	0	0	0	0	0	0	0	0	0	0	0	0	0	1.19797
[Candida] santamariae	Saccharomycetales	Ascomycota	-	-	Unassigned	34.4895	8.15417e-06	4.72117	0	0	0	0	0	0	0	0	0	6.31491	20.4338	0	0	0	0	3.01961	0
[Candida] tritomae	Saccharomycetales	Ascomycota	-	-	Unassigned	1.19797	2.8323e-07	0	0	0	0	0	0	0	0	0	0	0	0	0	0	0	0	0	1.19797
Acanthostigma multiseptatum	Tubeufiales	Ascomycota	Saprotroph	Undefined Saprotroph	Saprotroph	36.3247	8.58806e-06	0	0	0	0	0	3.58345	6	5.94891	2.09462	3.16826	0	0	0	0	0	0	15.5294	0
Acarospora laqueata	Acarosporales	Ascomycota	Symbiotroph	Lichenized	Lichenized	71.4534	1.68934e-05	1.41635	0	0	4.61827	0	8.36139	1	0	2.09462	35.7561	5.82914	0	4.81247	0	7.56504	0	0	0
Acarospora schleicheri	Acarosporales	Ascomycota	Symbiotroph	Lichenized	Lichenized	2.79696	6.6127e-07	0	0	0	0	0	0	1	0	0	0	0	0	0	0	0	0	0	1.79696
Acephala applanata	Helotiales	Ascomycota	Symbiotroph	Ectomycorrhizal	Ectomycorrhizal	2515.35	0.000594691	17.9404	62.3896	104.951	57.5185	28.592	400.75	162	888.087	284.869	87.8062	8.25795	305.23	31.9373	0	3.36224	34.0649	3.45099	34.1422
Acephala macrosclerotiorum	Helotiales	Ascomycota	Symbiotroph	Ectomycorrhizal	Ectomycorrhizal	71.9527	1.70114e-05	0	0	1.90819	2.9389	0	7.16691	12	23.7956	15.3606	0	0	3.83134	0	0	0	3.15415	0	1.79696
Acremonium rutilum	Hypocreales	Ascomycota	Pathogen-Saprotroph-Symbiotroph	Animal Pathogen-Endophyte-Fungal Parasite-Plant Pathogen-Wood Saprotroph	Other	5.88392	1.3911e-06	0	0	0	0	0	0	0	0	0	5.88392	0	0	0	0	0	0	0	0
Acrocalymma fici	Pleosporales	Ascomycota	Saprotroph	Undefined Saprotroph	Saprotroph	4.74511	1.12186e-06	0	0	0	0	0	0	0	0	0	0	0	0	0	0	0	0	4.74511	0
Aequabiliella effusa	Phaeomoniellales	Ascomycota	Pathotroph	Plant Pathogen	Plant Pathogen	8.3785	1.98088e-06	0	0	0	0	0	0	0	0	8.3785	0	0	0	0	0	0	0	0	0
Alanphillipsia aloeicola	Botryosphaeriales	Ascomycota	Symbiotroph	Endophyte	Endophyte	5.74701	1.35874e-06	0	0	0	0	0	0	0	0	0	0	0	5.74701	0	0	0	0	0	0
Alanphillipsia aloeigena	Botryosphaeriales	Ascomycota	Symbiotroph	Endophyte	Endophyte	7.71744	1.82459e-06	0	0	0	0	0	0	0	0	0	0	3.8861	3.83134	0	0	0	0	0	0
Alanphillipsia aloes	Botryosphaeriales	Ascomycota	Symbiotroph	Endophyte	Endophyte	201.391	4.76139e-05	1.88847	0	5.24753	2.51906	5.29482	8.36139	2	3.39938	2.79283	26.7039	2.42881	129.627	5.24997	0	0	2.52332	2.15687	1.19797
Alanphillipsia aloetica	Botryosphaeriales	Ascomycota	Symbiotroph	Endophyte	Endophyte	12.1512	2.87285e-06	0	0	0	0	0	0	0	0	0	0	0	1.91567	0	7.21593	0	0	3.01961	0
Alanphillipsia euphorbiae	Botryosphaeriales	Ascomycota	Symbiotroph	Endophyte	Endophyte	12.3891	2.9291e-06	0	0	0	1.67937	0	0	1	0	1.39642	0	0	0	0	0	3.36224	3.15415	0	1.79696
Allantophomopsis cytisporea	Phacidiales	Ascomycota	Pathotroph	Plant Pathogen	Plant Pathogen	37.6777	8.90793e-06	0	0	0	2.09922	0	0	0	1.69969	4.18925	0	21.8593	0	0	4.81062	0	0	3.01961	0
Allantophomopsis lunata	Phacidiales	Ascomycota	Pathotroph	Plant Pathogen	Plant Pathogen	70.1447	1.65839e-05	0	0	0	0	0	8.36139	0	1.69969	4.18925	4.07348	0	0	0	0	4.2028	1.89249	45.7256	0
Alternaria tumida	Pleosporales	Ascomycota	Pathotroph-Saprotroph-Symbiotroph	Animal Pathogen-Endophyte-Plant Pathogen-Wood Saprotroph	Other	1.94305	4.59385e-07	0	0	0	0	0	0	0	0	0	0	1.94305	0	0	0	0	0	0	0
Amorphotheca resinae		Ascomycota	Saprotroph	Undefined Saprotroph	Saprotroph	13.012	3.07636e-06	0	0	0	0	0	0	1	2.54953	0	0	0	0	0	0	0	9.46246	0	0
Anhellia nectandrae	Myriangiales	Ascomycota	Pathotroph	Animal Pathogen	Animal Pathogen	1.81044	4.28032e-07	0	0	0	0	0	0	0	0	0	1.81044	0	0	0	0	0	0	0	0
Antennariella placitae	Capnodiales	Ascomycota	Saprotroph	Undefined Saprotroph	Saprotroph	3.59391	8.4969e-07	0	0	0	0	0	0	0	0	0	0	0	0	0	0	0	0	0	3.59391
Aphanophora eugeniae	Chaetothyriales	Ascomycota	Symbiotroph	Endophyte	Endophyte	31.4609	7.43813e-06	0	0	2.86229	0	0	0	0	0	0	17.1991	0	8.9398	0	0	0	1.26166	0	1.19797
Aquapoterium pinicola	Helotiales	Ascomycota	Saprotroph	Undefined Saprotroph	Saprotroph	16.5886	3.92196e-06	0	0	0	0	0	0	9	3.39938	4.18925	0	0	0	0	0	0	0	0	0
Aquasubmersa mircensis	Pleosporales	Ascomycota	Saprotroph	Wood Saprotroph	Saprotroph	40.3257	9.53399e-06	0	0	2.38524	5.03812	0	0	1	5.09907	0	2.26305	8.25795	1.91567	1.74999	0	0	12.6166	0	0
Aquilomyces patris	Pleosporales	Ascomycota	Saprotroph-Symbiotroph	Endophyte-Plant Saprotroph	Other	1.91567	4.52912e-07	0	0	0	0	0	0	0	0	0	0	0	1.91567	0	0	0	0	0	0
Archaeorhizomyces borealis	Archaeorhizomycetales	Ascomycota	Saprotroph	Soil Saprotroph	Saprotroph	1.39642	3.30147e-07	0	0	0	0	0	0	0	0	1.39642	0	0	0	0	0	0	0	0	0
Archaeorhizomyces finlayi	Archaeorhizomycetales	Ascomycota	Saprotroph	Soil Saprotroph	Saprotroph	75.6107	1.78762e-05	0	0	0	0	26.4741	0	0	14.4474	24.4373	0	0	0	6.56246	0	0	1.89249	0	1.79696
Arthrinium pseudosinense	Xylariales	Ascomycota	Saprotroph	Undefined Saprotroph	Saprotroph	10.6963	2.52887e-06	0	0	0	0	0	0	0	1.69969	2.09462	0	0	0	0	0	0	0	6.90197	0
Arthroderma corniculatum	Onygenales	Ascomycota	Pathotroph-Saprotroph	Animal Pathogen-Undefined Saprotroph	Other	73.8922	1.74699e-05	0	0	0	0	0	0	0	0	0	0	0	33.205	40.6873	0	0	0	0	0
Arthroderma simii	Onygenales	Ascomycota	Pathotroph-Saprotroph	Animal Pathogen-Undefined Saprotroph	Other	21.9374	5.18654e-06	0	0	0	0	0	0	4	0	0	0	0	0	17.9374	0	0	0	0	0
Arthroderma tuberculatum	Onygenales	Ascomycota	Pathotroph-Saprotroph	Animal Pathogen-Undefined Saprotroph	Other	9.44234	2.2324e-06	9.44234	0	0	0	0	0	0	0	0	0	0	0	0	0	0	0	0	0
Ascochyta phacae	Pleosporales	Ascomycota	Pathotroph	Plant Pathogen	Plant Pathogen	45.6566	1.07944e-05	0	0	0	0	0	0	0	11.8978	1.39642	0	0	0	0	0	31.1007	1.26166	0	0
Aspergillus acanthosporus	Eurotiales	Ascomycota	Pathotroph-Saprotroph-Symbiotroph	Endophyte-Animal Pathogen-Plant Saprotroph-Soil Saprotroph-Undefined Saprotroph-Wood Saprotroph	Other	54.7656	1.29479e-05	54.7656	0	0	0	0	0	0	0	0	0	0	0	0	0	0	0	0	0
Aspergillus brevistipitatus	Eurotiales	Ascomycota	Pathotroph-Saprotroph-Symbiotroph	Endophyte-Animal Pathogen-Plant Saprotroph-Soil Saprotroph-Undefined Saprotroph-Wood Saprotroph	Other	13.5711	3.20855e-06	0	0	0	0	0	0	0	0	0	2.71565	0	10.8555	0	0	0	0	0	0
Aspergillus costiformis	Eurotiales	Ascomycota	Pathotroph	Animal Pathogen	Animal Pathogen	13.2193	3.12536e-06	13.2193	0	0	0	0	0	0	0	0	0	0	0	0	0	0	0	0	0
Aspergillus fumigatus	Eurotiales	Ascomycota	Pathotroph-Saprotroph	Animal Pathogen-Undefined Saprotroph	Other	4.39363	1.03876e-06	0	4.39363	0	0	0	0	0	0	0	0	0	0	0	0	0	0	0	0
Aspergillus itaconicus	Eurotiales	Ascomycota	Pathotroph-Saprotroph-Symbiotroph	Endophyte-Animal Pathogen-Plant Saprotroph-Soil Saprotroph-Undefined Saprotroph-Wood Saprotroph	Other	2.55423	6.03883e-07	0	0	0	0	0	0	0	0	0	0	0	2.55423	0	0	0	0	0	0
Aspergillus varians	Eurotiales	Ascomycota	Pathotroph-Saprotroph-Symbiotroph	Endophyte-Animal Pathogen-Plant Saprotroph-Soil Saprotroph-Undefined Saprotroph-Wood Saprotroph	Other	34.4645	8.14827e-06	34.4645	0	0	0	0	0	0	0	0	0	0	0	0	0	0	0	0	0
Asperisporium caricae	Capnodiales	Ascomycota	Saprotroph	Undefined Saprotroph	Saprotroph	1.19797	2.8323e-07	0	0	0	0	0	0	0	0	0	0	0	0	0	0	0	0	0	1.19797
Auratiopycnidiella tristaniopsis	Diaporthales	Ascomycota	Pathotroph	Plant Pathogen	Plant Pathogen	96.3746	2.27853e-05	5.6654	0	0	0	0	0	7	12.7477	2.09462	0	0	0	0	0	0	59.9289	4.74511	4.1929
Aureobasidium iranianum	Dothideales	Ascomycota	Pathotroph-Saprotroph-Symbiotroph	Animal Pathogen-Endophyte-Epiphyte-Plant Pathogen-Undefined Saprotroph	Other	352.6	8.33633e-05	12.7472	0	4.77048	11.7556	0	41.807	8	5.94891	3.49104	110.437	52.4623	4.4699	10.4999	0	4.2028	82.008	0	0
Barriopsis fusca	Botryosphaeriales	Ascomycota	Pathotroph	Plant Pathogen	Plant Pathogen	1.69969	4.01849e-07	0	0	0	0	0	0	0	1.69969	0	0	0	0	0	0	0	0	0	0
Barriopsis iraniana	Botryosphaeriales	Ascomycota	Pathotroph	Plant Pathogen	Plant Pathogen	269.527	6.3723e-05	1.88847	0	0	2.51906	0	5.97242	0	0	2.09462	184.665	55.3769	1.91567	4.37497	0	5.04336	5.67748	0	0
Barriopsis tectonae	Botryosphaeriales	Ascomycota	Pathotroph	Plant Pathogen	Plant Pathogen	17.143	4.05303e-06	0	0	0	0	0	5.37518	0	0	0	11.7678	0	0	0	0	0	0	0	0
Barssia hellenica	Pezizales	Ascomycota	Symbiotroph	Ectomycorrhizal	Ectomycorrhizal	1.91567	4.52912e-07	0	0	0	0	0	0	0	0	0	0	0	1.91567	0	0	0	0	0	0
Batcheloromyces sedgefieldii	Capnodiales	Ascomycota	Pathotroph	Plant Pathogen	Plant Pathogen	1	2.36425e-07	0	0	0	0	0	0	1	0	0	0	0	0	0	0	0	0	0	0
Beauveria caledonica	Hypocreales	Ascomycota	Pathotroph	Animal Pathogen	Animal Pathogen	2.54953	6.02773e-07	0	0	0	0	0	0	0	2.54953	0	0	0	0	0	0	0	0	0	0
Biatriospora mackinnonii	Pleosporales	Ascomycota	Pathotroph-Saprotroph-Symbiotroph	Endophyte-Wood Saprotroph-Animal Pathogen	Other	8.2522	1.95102e-06	0	0	0	0	0	0	0	0	0	6.33653	0	1.91567	0	0	0	0	0	0
Botryosphaeria agaves	Botryosphaeriales	Ascomycota	Pathotroph	Plant Pathogen	Plant Pathogen	6.92175	1.63647e-06	0	0	0	0	0	0	0	0	0	4.9787	1.94305	0	0	0	0	0	0	0
Botryozyma mucatilis	Saccharomycetales	Ascomycota	Symbiotroph	Animal Associated Biotroph	Other	1.91567	4.52912e-07	0	0	0	0	0	0	0	0	0	0	0	1.91567	0	0	0	0	0	0
Botrytis caroliniana	Helotiales	Ascomycota	Pathotroph-Saprotroph	NULL	Other	18.379	4.34525e-06	0	0	0	0	0	4.1807	0	1.69969	0	5.43131	3.40033	0	0	2.40531	0	1.26166	0	0
Buergenerula spartinae	Magnaporthales	Ascomycota	Saprotroph	Undefined Saprotroph	Saprotroph	2.89249	6.83857e-07	0	0	0	0	0	0	1	0	0	0	0	0	0	0	0	1.89249	0	0
Byssoascus striatosporus		Ascomycota	Saprotroph	Undefined Saprotroph	Saprotroph	1.26166	2.98288e-07	0	0	0	0	0	0	0	0	0	0	0	0	0	0	0	1.26166	0	0
Byssochlamys verrucosa	Eurotiales	Ascomycota	Saprotroph	Undefined Saprotroph	Saprotroph	64.0003	1.51313e-05	3.77693	0	0	0	0	12.5421	0	0	0	3.62087	0	44.0604	0	0	0	0	0	0
Cadophora finlandica	Helotiales	Ascomycota	Symbiotroph	Endophyte	Endophyte	6216.08	0.00146963	149.661	132.248	81.0982	154.082	74.657	1054.73	418	475.913	892.31	0	0	0	56.4372	18.4407	5.88392	2040.74	198.863	463.016
Cadophora luteo-olivacea	Helotiales	Ascomycota	Symbiotroph	Endophyte	Endophyte	17.0047	4.02034e-06	0	0	0	0	0	0	0	0	0	5.43131	2.42881	0	0	0	0	1.26166	1.29412	6.58884
Cadophora melinii	Helotiales	Ascomycota	Symbiotroph	Endophyte	Endophyte	42.3324	1.00084e-05	0	0	0	0	0	2.98621	15	4.24922	2.09462	9.50479	5.34338	0	0	0	0	3.15415	0	0
Caloplaca cancarixiticola	Teloschistales	Ascomycota	Symbiotroph	Lichenized	Lichenized	1	2.36425e-07	0	0	0	0	0	0	1	0	0	0	0	0	0	0	0	0	0	0
Camarosporium aloes	Pleosporales	Ascomycota	Pathotroph-Symbiotroph	Endophyte-Plant Pathogen	Endophyte	11.3476	2.68285e-06	0	0	0	0	0	11.3476	0	0	0	0	0	0	0	0	0	0	0	0
Candelariella deppeanae	Candelariales	Ascomycota	Symbiotroph	Lichenized	Lichenized	6.49205	1.53488e-06	0	0	0	0	0	0	1	1.69969	1.39642	0	0	0	0	0	0	0	0	2.39594
Candida cetoniae	Saccharomycetales	Ascomycota	Pathotroph-Saprotroph-Symbiotroph	Animal Pathogen-Endosymbiont-Undefined Saprotroph	Other	1.74999	4.13741e-07	0	0	0	0	0	0	0	0	0	0	0	0	1.74999	0	0	0	0	0
Candida ergatensis	Saccharomycetales	Ascomycota	Pathotroph-Saprotroph-Symbiotroph	Animal Pathogen-Endosymbiont-Undefined Saprotroph	Other	22.1625	5.23975e-06	0	0	0	0	0	0	0	0	0	0	0	0	0	0	0	0	0	22.1625
Candida mucifera	Saccharomycetales	Ascomycota	Pathotroph-Saprotroph-Symbiotroph	Animal Pathogen-Endosymbiont-Undefined Saprotroph	Other	2.39642	5.66572e-07	0	0	0	0	0	0	1	0	1.39642	0	0	0	0	0	0	0	0	0
Candida pseudojiufengensis	Saccharomycetales	Ascomycota	Pathotroph-Saprotroph-Symbiotroph	Animal Pathogen-Endosymbiont-Undefined Saprotroph	Other	5.24997	1.24122e-06	0	0	0	0	0	0	0	0	0	0	0	0	5.24997	0	0	0	0	0
Capronia fungicola	Chaetothyriales	Ascomycota	Symbiotroph	Endophyte	Endophyte	6.50487	1.53791e-06	0	0	0	0	0	0	0	0	1.39642	0	0	5.10846	0	0	0	0	0	0
Capronia parasitica	Chaetothyriales	Ascomycota	Symbiotroph	Endophyte	Endophyte	2.71565	6.42048e-07	0	0	0	0	0	0	0	0	0	2.71565	0	0	0	0	0	0	0	0
Capronia pilosella	Chaetothyriales	Ascomycota	Symbiotroph	Endophyte	Endophyte	1.91567	4.52912e-07	0	0	0	0	0	0	0	0	0	0	0	1.91567	0	0	0	0	0	0
Capronia pulcherrima	Chaetothyriales	Ascomycota	Symbiotroph	Endophyte	Endophyte	6.78914	1.60512e-06	0	0	0	0	0	0	0	0	0	6.78914	0	0	0	0	0	0	0	0
Catenulifera brevicollaris	Helotiales	Ascomycota	Saprotroph	Undefined Saprotroph	Saprotroph	2125.74	0.000502579	27.3828	502.192	538.11	37.7859	213.381	325.497	63	1.69969	6.28387	14.0309	7.77219	220.302	101.062	0	0	62.4523	0	4.79188
Catenulifera luxurians	Helotiales	Ascomycota	Saprotroph	Undefined Saprotroph	Saprotroph	357.952	8.46288e-05	4.24905	15.3777	20.036	14.6945	3.70637	23.2925	12	3.39938	6.98208	13.5783	0	11.494	3.06248	0	0	206.913	0	19.1675
Catenulostroma hermanusense	Capnodiales	Ascomycota	Pathotroph	Plant Pathogen	Plant Pathogen	1.26166	2.98288e-07	0	0	0	0	0	0	0	0	0	0	0	0	0	0	0	1.26166	0	0
Celerioriella dura	Phaeomoniellales	Ascomycota	-	-	Unassigned	4.77794	1.12962e-06	0	0	0	0	0	4.77794	0	0	0	0	0	0	0	0	0	0	0	0
Ceramothyrium carniolicum	Chaetothyriales	Ascomycota	Saprotroph	Undefined Saprotroph	Saprotroph	6.73878	1.59321e-06	0	0	0	0	0	0	0	2.54953	4.18925	0	0	0	0	0	0	0	0	0
Ceratocystis atrox	Microascales	Ascomycota	Pathotroph-Saprotroph	Plant Pathogen-Wood Saprotroph	Plant Pathogen-Wood Saprotroph	24.3492	5.75675e-06	0	0	0	0	1.58845	0	0	0	0	0	0	7.66269	0	0	0	0	15.0981	0
Ceratocystis norvegica	Microascales	Ascomycota	Pathotroph-Saprotroph	Plant Pathogen-Wood Saprotroph	Plant Pathogen-Wood Saprotroph	2.18749	5.17176e-07	0	0	0	0	0	0	0	0	0	0	0	0	2.18749	0	0	0	0	0
Cercospora beticola	Capnodiales	Ascomycota	Pathotroph	Plant Pathogen	Plant Pathogen	17.4546	4.12671e-06	0	0	0	1.67937	0	0	0	1.69969	0	6.78914	7.28643	0	0	0	0	0	0	0
Chalara hyalocuspica	Helotiales	Ascomycota	Pathotroph-Saprotroph-Symbiotroph	Endophyte-Plant Pathogen-Wood Saprotroph	Other	979.636	0.00023161	71.7618	0	19.559	27.2898	51.8892	84.8084	0	91.7832	130.565	362.993	25.2596	49.8075	42.8747	0	4.2028	9.46246	2.58824	4.79188
Cheiromoniliophora elegans		Ascomycota	-	-	Unassigned	171.067	4.04444e-05	0	0	0	0	0	0	0	0	0	20.3674	0	150.699	0	0	0	0	0	0
Chirleja buckii	Pertusariales	Ascomycota	Symbiotroph	Lichenized	Lichenized	2.15687	5.09937e-07	0	0	0	0	0	0	0	0	0	0	0	0	0	0	0	0	2.15687	0
Chlorociboria campbellensis	Helotiales	Ascomycota	Saprotroph	Wood Saprotroph	Saprotroph	3.0721	7.2632e-07	0	0	0	0	0	0	0	0	0	1.81044	0	0	0	0	0	1.26166	0	0
Chlorovibrissea chilensis	Helotiales	Ascomycota	Saprotroph	Undefined Saprotroph	Saprotroph	22.723	5.37228e-06	0	0	6.20163	0	5.8243	0	0	1.69969	0	3.16826	5.82914	0	0	0	0	0	0	0
Chrysocrypta corymbiae	Diaporthales	Ascomycota	Pathotroph	Plant Pathogen	Plant Pathogen	13.3578	3.15811e-06	0	0	0	0	0	0	0	0	7.68029	0	0	0	0	0	0	5.67748	0	0
Chrysosporium europae	Onygenales	Ascomycota	Saprotroph	Undefined Saprotroph-Wood Saprotroph	Saprotroph	30.049	7.10433e-06	2.36058	0	0	0	0	0	0	0	0	0	27.6884	0	0	0	0	0	0	0
Circinaria gyrosa	Pertusariales	Ascomycota	Symbiotroph	Lichenized	Lichenized	1	2.36425e-07	0	0	0	0	0	0	1	0	0	0	0	0	0	0	0	0	0	0
Citeromyces hawaiiensis	Saccharomycetales	Ascomycota	-	-	Unassigned	751.149	0.00017759	43.9069	5.27236	3.33934	44.5034	85.2466	4.1807	6	1.69969	8.3785	0	40.3182	10.8555	6.99996	27.2602	0	147.614	313.177	2.39594
Cladonia elixii	Lecanorales	Ascomycota	Symbiotroph	Lichenized	Lichenized	13.2861	3.14116e-06	0	0	0	0	0	0	0	0	0	0	0	3.19279	0	0	0	10.0933	0	0
Cladonia fleigiae	Lecanorales	Ascomycota	Symbiotroph	Lichenized	Lichenized	202.305	4.78299e-05	1.41635	0	3.33934	0	0	56.1408	1	7.6486	2.09462	106.816	15.0586	0	4.37497	0	0	4.41582	0	0
Cladonia stenroosiae	Lecanorales	Ascomycota	Symbiotroph	Lichenized	Lichenized	8.83163	2.08802e-06	0	0	0	0	0	0	0	0	0	0	0	0	0	0	0	8.83163	0	0
Cladophialophora arxii	Chaetothyriales	Ascomycota	Saprotroph	Undefined Saprotroph	Saprotroph	1.74999	4.13741e-07	0	0	0	0	0	0	0	0	0	0	0	0	1.74999	0	0	0	0	0
Cladophialophora boppii	Chaetothyriales	Ascomycota	Saprotroph	Undefined Saprotroph	Saprotroph	651.727	0.000154084	8.4981	0	30.054	23.0914	23.2972	30.4594	4	8.49844	2.79283	364.803	18.459	127.711	10.0624	0	0	0	0	0
Cladophialophora carrionii	Chaetothyriales	Ascomycota	Saprotroph	Undefined Saprotroph	Saprotroph	126.218	2.9841e-05	0	0	7.63277	4.19843	2.11793	8.36139	1	3.39938	1.39642	61.1022	4.37186	30.0122	2.62498	0	0	0	0	0
Cladophialophora devriesii	Chaetothyriales	Ascomycota	Saprotroph	Undefined Saprotroph	Saprotroph	10.5152	2.48606e-06	0	0	0	0	0	0	0	0	0	8.59957	0	1.91567	0	0	0	0	0	0
Cladophialophora emmonsii	Chaetothyriales	Ascomycota	Saprotroph	Undefined Saprotroph	Saprotroph	1.81044	4.28032e-07	0	0	0	0	0	0	0	0	0	1.81044	0	0	0	0	0	0	0	0
Cladophialophora minutissima	Chaetothyriales	Ascomycota	Saprotroph	Undefined Saprotroph	Saprotroph	211.601	5.00276e-05	0	0	0	6.29765	0	50.1684	7	30.5944	86.5778	0	0	0	3.93748	0	10.0867	11.355	2.58824	2.99493
Cladophialophora modesta	Chaetothyriales	Ascomycota	Saprotroph	Undefined Saprotroph	Saprotroph	8.86179	2.09515e-06	0	0	0	0	0	0	0	0	0	2.26305	0	0	0	0	4.2028	0	0	2.39594
Cladophialophora mycetomatis	Chaetothyriales	Ascomycota	Saprotroph	Undefined Saprotroph	Saprotroph	7.43745	1.7584e-06	0	0	0	0	0	0	0	0	0	0	0	0	7.43745	0	0	0	0	0
Cladophialophora psammophila	Chaetothyriales	Ascomycota	Saprotroph	Undefined Saprotroph	Saprotroph	3.06248	7.24046e-07	0	0	0	0	0	0	0	0	0	0	0	0	3.06248	0	0	0	0	0
Cladophialophora pucciniophila	Chaetothyriales	Ascomycota	Saprotroph	Undefined Saprotroph	Saprotroph	1.91567	4.52912e-07	0	0	0	0	0	0	0	0	0	0	0	1.91567	0	0	0	0	0	0
Cladophialophora sylvestris	Chaetothyriales	Ascomycota	Saprotroph	Undefined Saprotroph	Saprotroph	76.144	1.80023e-05	0	0	0	2.9389	0	0	3	25.4953	38.4015	0	0	0	0	0	0	6.30831	0	0
Cladoriella paleospora	Chaetothyriales	Ascomycota	-	-	Unassigned	853.58	0.000201807	27.3828	10.1054	32.4393	79.7702	12.1781	47.1821	23	85.8343	37.7032	217.252	84.5226	22.9881	59.4996	0	58.8392	54.8823	0	0
Cladosporium arthropodii	Capnodiales	Ascomycota	Pathotroph-Symbiotroph	Endophyte-Plant Pathogen	Endophyte	2.42881	5.74231e-07	0	0	0	0	0	0	0	0	0	0	2.42881	0	0	0	0	0	0	0
Cladosporium grevilleae	Capnodiales	Ascomycota	Pathotroph-Symbiotroph	Endophyte-Plant Pathogen	Endophyte	3.45099	8.15899e-07	0	0	0	0	0	0	0	0	0	0	0	0	0	0	0	0	3.45099	0
Clonostachys miodochialis	Hypocreales	Ascomycota	Pathotroph	Plant Pathogen	Plant Pathogen	3.30482	7.81341e-07	3.30482	0	0	0	0	0	0	0	0	0	0	0	0	0	0	0	0	0
Clonostachys phyllophila	Hypocreales	Ascomycota	Pathotroph	Plant Pathogen	Plant Pathogen	13.8514	3.27481e-06	6.60964	0	0	0	0	0	0	0	0	7.24175	0	0	0	0	0	0	0	0
Clonostachys wenpingii	Hypocreales	Ascomycota	Pathotroph	Plant Pathogen	Plant Pathogen	8.28352	1.95843e-06	3.30482	0	0	0	0	0	0	0	0	4.9787	0	0	0	0	0	0	0	0
Coccomyces australis	Rhytismatales	Ascomycota	Pathotroph	Plant Pathogen	Plant Pathogen	67	1.58404e-05	0	0	0	0	0	50.7656	0	0	0	0	0	0	14.4374	0	0	0	0	1.79696
Codinaea acaciae	Chaetosphaeriales	Ascomycota	-	-	Unassigned	4.65344	1.10019e-06	0	0	0	2.09922	0	0	0	0	0	0	0	2.55423	0	0	0	0	0	0
Coleophoma proteae	Helotiales	Ascomycota	Saprotroph	Undefined Saprotroph	Saprotroph	117.417	2.77602e-05	0	0	17.6508	2.51906	0	0	17	2.54953	0	0	0	0	0	0	0	72.5456	2.15687	2.99493
Collembolispora aristata	Helotiales	Ascomycota	-	-	Unassigned	7.01389	1.65826e-06	0	0	0	0	0	0	0	0	2.09462	0	0	0	0	0	0	2.52332	0	2.39594
Collembolispora barbata	Helotiales	Ascomycota	-	-	Unassigned	32.0787	7.5842e-06	0	0	0	0	0	0	1	0	0	14.0309	3.8861	0	0	8.0177	0	1.26166	3.88236	0
Collophora africana		Ascomycota	Pathotroph	Plant Pathogen	Plant Pathogen	22.9754	5.43194e-06	0	0	0	0	0	0	1	0	13.9642	0	0	0	0	0	3.36224	0	3.45099	1.19797
Collophora capensis		Ascomycota	Pathotroph	Plant Pathogen	Plant Pathogen	15.2655	3.60915e-06	0	0	15.2655	0	0	0	0	0	0	0	0	0	0	0	0	0	0	0
Collophora hispanica		Ascomycota	Pathotroph	Plant Pathogen	Plant Pathogen	313.5	7.41192e-05	4.72117	0	5.72458	1.67937	0	7.76415	0	6.79876	7.68029	15.3887	66.0636	164.109	0	3.20708	0	1.89249	28.4706	0
Collophora paarla		Ascomycota	Pathotroph	Plant Pathogen	Plant Pathogen	38.8108	9.17583e-06	0	0	0	0	0	0	13	0	7.68029	0	3.40033	9.57836	0	0	0	0	2.15687	2.99493
Collophora rubra		Ascomycota	Pathotroph	Plant Pathogen	Plant Pathogen	31.9762	7.55995e-06	0	0	20.5131	0	0	0	0	1.69969	0	2.26305	0	0	0	0	0	1.89249	5.60785	0
Coniothyrium prosopidis	Pleosporales	Ascomycota	Pathotroph-Saprotroph	Plant Pathogen-Wood Saprotroph	Plant Pathogen-Wood Saprotroph	30.603	7.23531e-06	0	0	0	0	0	0	0	0	0	0	30.603	0	0	0	0	0	0	0
Cosmospora cymosa	Hypocreales	Ascomycota	Pathotroph	Fungal Parasite	Other	5.43131	1.2841e-06	0	0	0	0	0	0	0	0	0	5.43131	0	0	0	0	0	0	0	0
Crucellisporiopsis marquesiae	Helotiales	Ascomycota	-	-	Unassigned	56.1039	1.32643e-05	0	0	19.559	0	22.7677	0	0	0	0	10.8626	2.91457	0	0	0	0	0	0	0
Cudonia sichuanensis	Rhytismatales	Ascomycota	Saprotroph	Undefined Saprotroph	Saprotroph	11.4435	2.70554e-06	1.41635	0	0	0	0	7.76415	0	0	0	2.26305	0	0	0	0	0	0	0	0
Cylindrocladiella infestans	Hypocreales	Ascomycota	Pathotroph	Plant Pathogen	Plant Pathogen	1.81044	4.28032e-07	0	0	0	0	0	0	0	0	0	1.81044	0	0	0	0	0	0	0	0
Cyphellophora eucalypti	Chaetothyriales	Ascomycota	Saprotroph	Undefined Saprotroph	Saprotroph	6.44176	1.52299e-06	0	0	0	0	0	0	0	0	0	4.52609	0	1.91567	0	0	0	0	0	0
Cyphellophora europaea	Chaetothyriales	Ascomycota	Saprotroph	Undefined Saprotroph	Saprotroph	2.62498	6.20611e-07	0	0	0	0	0	0	0	0	0	0	0	0	2.62498	0	0	0	0	0
Cyphellophora laciniata	Chaetothyriales	Ascomycota	Saprotroph	Undefined Saprotroph	Saprotroph	18.1044	4.28032e-06	0	0	0	0	0	0	0	0	0	18.1044	0	0	0	0	0	0	0	0
Cyphellophora reptans	Chaetothyriales	Ascomycota	Saprotroph	Undefined Saprotroph	Saprotroph	42.1662	9.96914e-06	0	0	0	0	0	0	0	0	0	32.5879	0	9.57836	0	0	0	0	0	0
Cyphellophora sessilis	Chaetothyriales	Ascomycota	Saprotroph	Undefined Saprotroph	Saprotroph	4.07348	9.63072e-07	0	0	0	0	0	0	0	0	0	4.07348	0	0	0	0	0	0	0	0
Dactylonectria estremocensis	Hypocreales	Ascomycota	-	-	Unassigned	76.388	1.806e-05	1.41635	0	0	0	0	0	0	0	0	72.4175	0	2.55423	0	0	0	0	0	0
Darkera picea	Phacidiales	Ascomycota	Pathotroph	Plant Pathogen	Plant Pathogen	23.4759	5.55028e-06	0	0	0	0	0	0	1	1.69969	2.79283	0	0	3.83134	7.87495	0	0	3.78499	1.29412	1.19797
Diaporthe ampelina	Diaporthales	Ascomycota	Pathotroph-Symbiotroph	Endophyte-Plant Pathogen	Endophyte	1.91567	4.52912e-07	0	0	0	0	0	0	0	0	0	0	0	1.91567	0	0	0	0	0	0
Diaporthe infecunda	Diaporthales	Ascomycota	Pathotroph-Symbiotroph	Endophyte-Plant Pathogen	Endophyte	2.15687	5.09937e-07	0	0	0	0	0	0	0	0	0	0	0	0	0	0	0	0	2.15687	0
Dictyosporium alatum	Pleosporales	Ascomycota	Saprotroph	Undefined Saprotroph	Saprotroph	246.483	5.82747e-05	0	0	0	0	0	0	0	0	0	0	0	246.483	0	0	0	0	0	0
Didymella rosea	Pleosporales	Ascomycota	Pathotroph-Saprotroph	Plant Pathogen-Undefined Saprotroph	Other	2.71565	6.42048e-07	0	0	0	0	0	0	0	0	0	2.71565	0	0	0	0	0	0	0	0
Discosia pseudoartocreas	Xylariales	Ascomycota	Pathotroph	Plant Pathogen	Plant Pathogen	2.71565	6.42048e-07	0	0	0	0	0	0	0	0	0	2.71565	0	0	0	0	0	0	0	0
Discula destructiva	Diaporthales	Ascomycota	Pathotroph-Saprotroph	Plant Pathogen-Wood Saprotroph	Plant Pathogen-Wood Saprotroph	1	2.36425e-07	0	0	0	0	0	0	1	0	0	0	0	0	0	0	0	0	0	0
Donadinia helvelloides	Pezizales	Ascomycota	Saprotroph	Undefined Saprotroph	Saprotroph	84.902	2.00729e-05	7.08175	0	0	0	2.64741	0	7	10.1981	3.49104	0	5.34338	30.0122	0	0	0	8.2008	7.33335	3.59391
Dothidea sambuci	Dothideales	Ascomycota	Pathotroph-Saprotroph-Symbiotroph	Endophyte-Plant Pathogen-Undefined Saprotroph	Other	5.34338	1.26331e-06	0	0	0	0	0	0	0	0	0	0	5.34338	0	0	0	0	0	0	0
Dothiorella brevicollis	Botryosphaeriales	Ascomycota	Pathotroph	Plant Pathogen	Plant Pathogen	8.87013	2.09712e-06	0	0	0	0	0	2.98621	0	0	0	5.88392	0	0	0	0	0	0	0	0
Dothiorella moneti	Botryosphaeriales	Ascomycota	Pathotroph	Plant Pathogen	Plant Pathogen	5.64178	1.33386e-06	0	0	0	0	0	0	0	0	0	1.81044	0	3.83134	0	0	0	0	0	0
Dothiorella santali	Botryosphaeriales	Ascomycota	Pathotroph	Plant Pathogen	Plant Pathogen	1.91567	4.52912e-07	0	0	0	0	0	0	0	0	0	0	0	1.91567	0	0	0	0	0	0
Dothiorella sarmentorum	Botryosphaeriales	Ascomycota	Pathotroph	Plant Pathogen	Plant Pathogen	1	2.36425e-07	0	0	0	0	0	0	1	0	0	0	0	0	0	0	0	0	0	0
Dothiorella thailandica	Botryosphaeriales	Ascomycota	Pathotroph	Plant Pathogen	Plant Pathogen	9.5005	2.24615e-06	0	0	0	0	0	0	0	0	0	1.81044	1.94305	5.74701	0	0	0	0	0	0
Dufourea angustata	Teloschistales	Ascomycota	Symbiotroph	Lichenized	Lichenized	1.26166	2.98288e-07	0	0	0	0	0	0	0	0	0	0	0	0	0	0	0	1.26166	0	0
Eleutheromyces subulatus	Helotiales	Ascomycota	-	-	Unassigned	1.26166	2.98288e-07	0	0	0	0	0	0	0	0	0	0	0	0	0	0	0	1.26166	0	0
Elsinoe eucalypticola	Myriangiales	Ascomycota	Pathotroph	Plant Pathogen	Plant Pathogen	22.4501	5.30776e-06	1.41635	0	0	0	0	0	0	0	0	0	0	17.8796	0	0	0	3.15415	0	0
Endoconidioma populi	Dothideales	Ascomycota	Saprotroph	Undefined Saprotroph	Saprotroph	9.69774	2.29279e-06	0	0	0	0	0	0	0	0	6.98208	2.71565	0	0	0	0	0	0	0	0
Endoconidiophora rufipennis	Microascales	Ascomycota	Pathotroph	Plant Pathogen	Plant Pathogen	8.74995	2.0687e-06	0	0	0	0	0	0	0	0	0	0	0	0	8.74995	0	0	0	0	0
Endosporium aviarium	Myriangiales	Ascomycota	Saprotroph	Undefined Saprotroph	Saprotroph	11.3715	2.6885e-06	0	0	0	0	0	0	0	0	0	3.16826	4.37186	3.83134	0	0	0	0	0	0
Epicoccum brasiliense	Pleosporales	Ascomycota	Pathotroph	Fungal Parasite-Plant Pathogen	Other	5.06193	1.19677e-06	0	0	0	0	0	0	0	1.69969	0	0	0	0	0	0	3.36224	0	0	0
Exophiala angulospora	Chaetothyriales	Ascomycota	Saprotroph	Undefined Saprotroph	Saprotroph	34.1388	8.07126e-06	2.8327	0	0	0	0	0	1	0	0	20.3674	2.91457	7.02413	0	0	0	0	0	0
Exophiala asiatica	Chaetothyriales	Ascomycota	Saprotroph	Undefined Saprotroph	Saprotroph	3.62087	8.56064e-07	0	0	0	0	0	0	0	0	0	3.62087	0	0	0	0	0	0	0	0
Exophiala brunnea	Chaetothyriales	Ascomycota	Saprotroph	Undefined Saprotroph	Saprotroph	7.02413	1.66068e-06	0	0	0	0	0	0	0	0	0	0	0	7.02413	0	0	0	0	0	0
Exophiala cancerae	Chaetothyriales	Ascomycota	Saprotroph	Undefined Saprotroph	Saprotroph	306.065	7.23613e-05	1.88847	0	24.3295	0	0	0	0	0	0	39.8296	20.8878	210.724	0	0	8.4056	0	0	0
Exophiala capensis	Chaetothyriales	Ascomycota	Saprotroph	Undefined Saprotroph	Saprotroph	5.88392	1.3911e-06	0	0	0	0	0	0	0	0	0	5.88392	0	0	0	0	0	0	0	0
Exophiala castellanii	Chaetothyriales	Ascomycota	Saprotroph	Undefined Saprotroph	Saprotroph	19.9865	4.72531e-06	0	0	0	0	0	0	1	3.39938	11.1713	0	0	0	0	0	0	4.41582	0	0
Exophiala equina	Chaetothyriales	Ascomycota	Saprotroph	Undefined Saprotroph	Saprotroph	35.6484	8.42817e-06	0	0	1.90819	0	2.11793	0	0	0	0	14.0309	2.42881	2.55423	0	0	12.6084	0	0	0
Exophiala halophila	Chaetothyriales	Ascomycota	Saprotroph	Undefined Saprotroph	Saprotroph	1.91567	4.52912e-07	0	0	0	0	0	0	0	0	0	0	0	1.91567	0	0	0	0	0	0
Exophiala moniliae	Chaetothyriales	Ascomycota	Saprotroph	Undefined Saprotroph	Saprotroph	85.1639	2.01349e-05	0	0	9.06392	0	0	0	2	0	0	0	1.94305	72.157	0	0	0	0	0	0
Exophiala pisciphila	Chaetothyriales	Ascomycota	Saprotroph	Undefined Saprotroph	Saprotroph	6.78914	1.60512e-06	0	0	0	0	0	0	0	0	0	6.78914	0	0	0	0	0	0	0	0
Exophiala salmonis	Chaetothyriales	Ascomycota	Saprotroph	Undefined Saprotroph	Saprotroph	3.8861	9.18769e-07	0	0	0	0	0	0	0	0	0	0	3.8861	0	0	0	0	0	0	0
Exophiala sideris	Chaetothyriales	Ascomycota	Saprotroph	Undefined Saprotroph	Saprotroph	8.14696	1.92614e-06	0	0	0	0	0	0	0	0	0	8.14696	0	0	0	0	0	0	0	0
Exophiala xenobiotica	Chaetothyriales	Ascomycota	Saprotroph	Undefined Saprotroph	Saprotroph	4.36467	1.03191e-06	0	0	0	0	0	0	0	0	0	1.81044	0	2.55423	0	0	0	0	0	0
Fulgidea sierrae	Umbilicariales	Ascomycota	Symbiotroph	Lichenized	Lichenized	12.5429	2.96544e-06	0	0	0	0	0	0	3	1.69969	3.49104	0	0	0	0	0	0	3.15415	0	1.19797
Fusarium keratoplasticum	Hypocreales	Ascomycota	Pathotroph-Saprotroph	Plant Pathogen-Soil Saprotroph-Wood Saprotroph	Other	4.37186	1.03362e-06	0	0	0	0	0	0	0	0	0	0	4.37186	0	0	0	0	0	0	0
Fusicolla violacea	Hypocreales	Ascomycota	-	-	Unassigned	13.5783	3.21024e-06	0	0	0	0	0	0	0	0	0	13.5783	0	0	0	0	0	0	0	0
Genea balsleyi	Pezizales	Ascomycota	Symbiotroph	Ectomycorrhizal	Ectomycorrhizal	137.89	3.26005e-05	0	37.7852	0	0	0	0	0	0	0	92.3323	7.77219	0	0	0	0	0	0	0
Geoglossum brunneipes	Geoglossales	Ascomycota	Saprotroph	Undefined Saprotroph	Saprotroph	11.8657	2.80533e-06	0	2.63618	0	0	0	0	0	0	0	0	9.22948	0	0	0	0	0	0	0
Geoglossum variabilisporum	Geoglossales	Ascomycota	Saprotroph	Undefined Saprotroph	Saprotroph	1.94305	4.59385e-07	0	0	0	0	0	0	0	0	0	0	1.94305	0	0	0	0	0	0	0
Geomyces auratus		Ascomycota	Saprotroph	Soil Saprotroph	Saprotroph	90.7809	2.14629e-05	0	3.07554	4.77048	5.03812	4.23586	0	11	2.54953	9.07671	3.62087	0	15.9639	3.06248	0	0	28.3874	0	0
Geopora cercocarpi	Pezizales	Ascomycota	Symbiotroph	Ectomycorrhizal	Ectomycorrhizal	362.726	8.57574e-05	4.24905	0	0	0	0	0	0	0	2.09462	0	351.206	0	0	0	0	0	5.17648	0
Glarea lozoyensis	Helotiales	Ascomycota	Saprotroph	Undefined Saprotroph	Saprotroph	324.837	7.67996e-05	0	0	0	0	0	9.55588	141	111.33	23.7391	6.33653	0	0	0	0	5.04336	5.04665	3.01961	19.7665
Gremmeniella balsamea	Helotiales	Ascomycota	-	-	Unassigned	84.0111	1.98623e-05	0	1.75745	0	0	0	3.58345	1	25.4953	0	1.81044	0	0	0	0	0	46.0507	4.31373	0
Gymnostellatospora frigida		Ascomycota	Saprotroph	Undefined Saprotroph	Saprotroph	1	2.36425e-07	0	0	0	0	0	0	1	0	0	0	0	0	0	0	0	0	0	0
Haptocillium glocklingiae	Hypocreales	Ascomycota	Pathotroph	Animal Pathogen	Animal Pathogen	2.09462	4.95221e-07	0	0	0	0	0	0	0	0	2.09462	0	0	0	0	0	0	0	0	0
Haradamyces foliicola	Helotiales	Ascomycota	-	-	Unassigned	8.15465	1.92796e-06	0	0	0	0	0	0	1	0	0	2.71565	0	1.91567	0	0	0	2.52332	0	0
Helicodendron microsporum	Helotiales	Ascomycota	Saprotroph	Undefined Saprotroph	Saprotroph	880.099	0.000208077	0	0	0	0	0	0	367	308.494	105.429	0	0	0	0	0	0	4.41582	4.31373	90.4468
Heterospora chenopodii	Pleosporales	Ascomycota	-	-	Unassigned	1	2.36425e-07	0	0	0	0	0	0	1	0	0	0	0	0	0	0	0	0	0	0
Hyalotiella spartii	Xylariales	Ascomycota	-	-	Unassigned	20.5717	4.86365e-06	0	0	0	0	0	15.5283	0	0	0	0	0	0	0	0	5.04336	0	0	0
Hymenoscyphus fraxineus	Helotiales	Ascomycota	Saprotroph	Undefined Saprotroph	Saprotroph	27.3628	6.46923e-06	0	0	0	0	2.64741	0	16	0	4.18925	4.52609	0	0	0	0	0	0	0	0
Hymenoscyphus ginkgonis	Helotiales	Ascomycota	Saprotroph	Undefined Saprotroph	Saprotroph	8.76526	2.07232e-06	0	0	0	0	0	5.97242	0	0	2.79283	0	0	0	0	0	0	0	0	0
Hymenoscyphus haasticus	Helotiales	Ascomycota	Saprotroph	Undefined Saprotroph	Saprotroph	67.8594	1.60436e-05	0	0	1.90819	0	0	0	43	12.7477	0	4.52609	0	0	0	0	0	5.67748	0	0
Hymenoscyphus kiko	Helotiales	Ascomycota	Saprotroph	Undefined Saprotroph	Saprotroph	31.7896	7.51585e-06	0	0	2.86229	0	0	8.36139	9	3.39938	4.18925	2.71565	0	0	0	0	0	1.26166	0	0
Hymenoscyphus microserotinus	Helotiales	Ascomycota	Saprotroph	Undefined Saprotroph	Saprotroph	1.39642	3.30147e-07	0	0	0	0	0	0	0	0	1.39642	0	0	0	0	0	0	0	0	0
Hymenoscyphus ohakune	Helotiales	Ascomycota	Saprotroph	Undefined Saprotroph	Saprotroph	18.3757	4.34447e-06	0	0	0	0	0	4.1807	0	1.69969	0	0	0	0	0	2.40531	5.04336	5.04665	0	0
Hymenoscyphus waikaia	Helotiales	Ascomycota	Saprotroph	Undefined Saprotroph	Saprotroph	16.0524	3.79519e-06	0	0	0	0	0	0	0	1.69969	1.39642	5.43131	1.94305	0	0	0	0	3.78499	0	1.79696
Hypoderma minteri	Rhytismatales	Ascomycota	Pathotroph	Plant Pathogen	Plant Pathogen	11.1862	2.64469e-06	0	0	0	0	0	0	0	3.39938	0	0	0	0	0	0	0	0	0	7.78681
Hysterium pulicare	Hysteriales	Ascomycota	Saprotroph	Undefined Saprotroph	Saprotroph	825.156	0.000195087	11.8029	3.51491	33.8704	22.2517	4.23586	50.7656	1	17.8467	8.3785	443.557	147.186	17.241	32.8123	0	11.7678	18.9249	0	0
Ilyonectria cyclaminicola	Hypocreales	Ascomycota	Pathotroph	Plant Pathogen	Plant Pathogen	69.4161	1.64117e-05	4.72117	0	0	0	9.53068	0	6	0	10.4731	5.43131	3.40033	0	0	25.6566	4.2028	0	0	0
Ilyonectria liriodendri	Hypocreales	Ascomycota	Pathotroph	Plant Pathogen	Plant Pathogen	1	2.36425e-07	0	0	0	0	0	0	1	0	0	0	0	0	0	0	0	0	0	0
Kabatiella bupleuri	Dothideales	Ascomycota	Pathotroph-Saprotroph-Symbiotroph	Endophyte-Plant Pathogen-Undefined Saprotroph	Other	2.91457	6.89077e-07	0	0	0	0	0	0	0	0	0	0	2.91457	0	0	0	0	0	0	0
Kazachstania hellenica	Saccharomycetales	Ascomycota	-	-	Unassigned	86.6797	2.04932e-05	3.30482	0	0	0	2.64741	0	0	0	0	0	8.74372	68.9642	0	0	0	0	3.01961	0
Kazachstania martiniae	Saccharomycetales	Ascomycota	-	-	Unassigned	2.55423	6.03883e-07	0	0	0	0	0	0	0	0	0	0	0	2.55423	0	0	0	0	0	0
Kellermania agaves	Botryosphaeriales	Ascomycota	Pathotroph	Plant Pathogen	Plant Pathogen	6.50229	1.5373e-06	0	0	0	0	0	0	0	0	0	4.07348	2.42881	0	0	0	0	0	0	0
Kellermania anomala	Botryosphaeriales	Ascomycota	Pathotroph	Plant Pathogen	Plant Pathogen	143.107	3.38341e-05	0	0	0	6.29765	0	0	0	0	0	113.152	0	5.10846	0	0	0	0	18.5491	0
Kellermania confusa	Botryosphaeriales	Ascomycota	Pathotroph	Plant Pathogen	Plant Pathogen	56.203	1.32878e-05	0	0	0	0	0	0	7	15.2972	15.3606	1.81044	0	0	0	0	3.36224	0	13.3726	0
Kellermania crassispora	Botryosphaeriales	Ascomycota	Pathotroph	Plant Pathogen	Plant Pathogen	74.6056	1.76386e-05	1.41635	0	0	1.67937	0	0	1	0	0	49.787	14.0871	0	2.18749	0	0	3.15415	1.29412	0
Kellermania dasylirionis	Botryosphaeriales	Ascomycota	Pathotroph	Plant Pathogen	Plant Pathogen	63.1536	1.49311e-05	0	0	0	0	0	0	0	0	0	10.8626	6.31491	45.9761	0	0	0	0	0	0
Kellermania micranthae	Botryosphaeriales	Ascomycota	Pathotroph	Plant Pathogen	Plant Pathogen	2.26305	5.3504e-07	0	0	0	0	0	0	0	0	0	2.26305	0	0	0	0	0	0	0	0
Kellermania nolinae	Botryosphaeriales	Ascomycota	Pathotroph	Plant Pathogen	Plant Pathogen	162.201	3.83483e-05	0	0	3.33934	4.19843	0	9.55588	1	0	0	77.8488	15.0586	26.1808	4.37497	0	10.0867	8.83163	1.72549	0
Kellermania plurilocularis	Botryosphaeriales	Ascomycota	Pathotroph	Plant Pathogen	Plant Pathogen	3.62087	8.56064e-07	0	0	0	0	0	0	0	0	0	3.62087	0	0	0	0	0	0	0	0
Kellermania ramaleyae	Botryosphaeriales	Ascomycota	Pathotroph	Plant Pathogen	Plant Pathogen	69.2612	1.63751e-05	0	0	0	0	0	5.37518	1	6.79876	4.88746	14.0309	0	0	0	0	0	1.89249	34.0785	1.19797
Kellermania rostratae	Botryosphaeriales	Ascomycota	Pathotroph	Plant Pathogen	Plant Pathogen	1.39642	3.30147e-07	0	0	0	0	0	0	0	0	1.39642	0	0	0	0	0	0	0	0	0
Knufia cryptophialidica	Chaetothyriales	Ascomycota	Pathotroph-Saprotroph	Animal Pathogen-Plant Pathogen-Soil Saprotroph-Undefined Saprotroph	Other	19.0341	4.50013e-06	0	0	0	0	0	0	0	0	0	15.8413	0	3.19279	0	0	0	0	0	0
Lachancea fermentati	Saccharomycetales	Ascomycota	Pathotroph	Animal Pathogen	Animal Pathogen	3.8861	9.18769e-07	0	0	0	0	0	0	0	0	0	0	3.8861	0	0	0	0	0	0	0
Lasiodiplodia crassispora	Botryosphaeriales	Ascomycota	Pathotroph	Plant Pathogen	Plant Pathogen	130.722	3.09059e-05	1.41635	0	4.77048	6.29765	0	11.9448	0	11.048	3.49104	54.3131	16.5159	3.83134	6.99996	0	0	10.0933	0	0
Lasiodiplodia egyptiacae	Botryosphaeriales	Ascomycota	Pathotroph	Plant Pathogen	Plant Pathogen	137.775	3.25734e-05	0	0	10.018	10.9159	0	14.9311	0	3.39938	3.49104	71.5122	11.6583	3.83134	6.12496	0	0	1.89249	0	0
Lasiodiplodia gonubiensis	Botryosphaeriales	Ascomycota	Pathotroph	Plant Pathogen	Plant Pathogen	664.766	0.000157167	1.41635	3.07554	34.8245	34.847	6.88327	87.1974	0	19.5464	11.8695	339.004	79.1792	14.0483	23.6249	0	4.2028	5.04665	0	0
Lasiodiplodia lignicola	Botryosphaeriales	Ascomycota	Pathotroph	Plant Pathogen	Plant Pathogen	31.5907	7.46883e-06	0	0	0	3.35875	0	0	0	1.69969	0	4.07348	2.91457	0	0	0	17.6518	1.89249	0	0
Lasiodiplodia margaritacea	Botryosphaeriales	Ascomycota	Pathotroph	Plant Pathogen	Plant Pathogen	3.62087	8.56064e-07	0	0	0	0	0	0	0	0	0	3.62087	0	0	0	0	0	0	0	0
Lasiodiplodia parva	Botryosphaeriales	Ascomycota	Pathotroph	Plant Pathogen	Plant Pathogen	18.8224	4.45009e-06	0	0	0	2.09922	0	5.37518	0	2.54953	0	5.88392	2.91457	0	0	0	0	0	0	0
Lasiodiplodia pseudotheobromae	Botryosphaeriales	Ascomycota	Pathotroph	Plant Pathogen	Plant Pathogen	17.7844	4.20466e-06	0	0	0	0	0	0	0	0	0	15.8413	1.94305	0	0	0	0	0	0	0
Lasiodiplodia pyriformis	Botryosphaeriales	Ascomycota	Pathotroph	Plant Pathogen	Plant Pathogen	8.70987	2.05923e-06	0	0	0	0	1.58845	0	1	0	1.39642	1.81044	2.91457	0	0	0	0	0	0	0
Lasiodiplodia rubropurpurea	Botryosphaeriales	Ascomycota	Pathotroph	Plant Pathogen	Plant Pathogen	3.16826	7.49056e-07	0	0	0	0	0	0	0	0	0	3.16826	0	0	0	0	0	0	0	0
Lasiodiplodia viticola	Botryosphaeriales	Ascomycota	Pathotroph	Plant Pathogen	Plant Pathogen	620.899	0.000146796	11.8029	5.71172	19.559	35.6867	3.70637	72.8636	1	15.2972	8.3785	277.449	88.4087	33.8435	38.9373	3.20708	0	5.04665	0	0
Lecanicillium flavidum	Hypocreales	Ascomycota	Pathotroph	Animal Pathogen	Animal Pathogen	94.397	2.23178e-05	6.60964	0	6.20163	2.51906	36.0048	0	0	25.4953	3.49104	6.78914	7.28643	0	0	0	0	0	0	0
Lecanicillium fungicola	Hypocreales	Ascomycota	Pathotroph	Animal Pathogen	Animal Pathogen	2.54953	6.02773e-07	0	0	0	0	0	0	0	2.54953	0	0	0	0	0	0	0	0	0	0
Lecanicillium primulinum	Hypocreales	Ascomycota	Pathotroph	Animal Pathogen	Animal Pathogen	14.8653	3.51453e-06	1.41635	0	0	0	0	0	0	0	0	0	0	0	0	0	13.449	0	0	0
Lecanora kenyana	Lecanorales	Ascomycota	Symbiotroph	Lichenized	Lichenized	5.15415	1.21857e-06	0	0	0	0	0	0	2	0	0	0	0	0	0	0	0	3.15415	0	0
Lecanosticta guatemalensis	Capnodiales	Ascomycota	Pathotroph	Plant Pathogen	Plant Pathogen	1.79696	4.24845e-07	0	0	0	0	0	0	0	0	0	0	0	0	0	0	0	0	0	1.79696
Lecanosticta longispora	Capnodiales	Ascomycota	Pathotroph	Plant Pathogen	Plant Pathogen	4	9.45699e-07	0	0	0	0	0	0	4	0	0	0	0	0	0	0	0	0	0	0
Leohumicola incrustata		Ascomycota	Saprotroph	Undefined Saprotroph	Saprotroph	27.7757	6.56686e-06	0	0	0	0	0	0	2	7.6486	3.49104	4.9787	0	0	0	0	4.2028	1.26166	0	4.1929
Leohumicola lenta		Ascomycota	Saprotroph	Undefined Saprotroph	Saprotroph	6	1.41855e-06	0	0	0	0	0	0	6	0	0	0	0	0	0	0	0	0	0	0
Leohumicola levissima		Ascomycota	Saprotroph	Undefined Saprotroph	Saprotroph	78.9659	1.86695e-05	0	18.4533	0	1.67937	2.11793	0	15	0	9.07671	0	0	0	0	12.0266	3.36224	7.56997	1.29412	8.3858
Leohumicola minima		Ascomycota	Saprotroph	Undefined Saprotroph	Saprotroph	5185.05	0.00122587	30.6876	137.96	42.4573	21.412	21.7088	13.1393	1398	498.009	973.302	790.256	383.752	70.2413	17.9374	121.869	38.6658	25.2332	70.3139	530.102
Leohumicola terminalis		Ascomycota	Saprotroph	Undefined Saprotroph	Saprotroph	158.216	3.74062e-05	8.4981	1.31809	2.38524	1.67937	5.8243	3.58345	6	19.5464	20.9462	31.23	5.34338	0	2.62498	8.0177	3.36224	9.46246	8.62747	19.7665
Leohumicola verrucosa		Ascomycota	Saprotroph	Undefined Saprotroph	Saprotroph	320.416	7.57542e-05	89.2301	6.59045	4.29343	14.2747	4.23586	0	12	7.6486	40.4961	4.07348	10.6868	2.55423	6.12496	0	0	110.395	3.01961	4.79188
Lepidopterella tangerina	Mytilinidiales	Ascomycota	Saprotroph	Undefined Saprotroph	Saprotroph	753.629	0.000178176	9.91445	1.75745	22.8983	15.1144	0	51.3628	3	13.5975	4.88746	467.093	107.353	12.1326	31.0623	0	3.36224	10.0933	0	0
Lophiohelichrysum helichrysi	Pleosporales	Ascomycota	-	-	Unassigned	6.31491	1.493e-06	0	0	0	0	0	0	0	0	0	0	6.31491	0	0	0	0	0	0	0
Lophiostoma multiseptatum	Pleosporales	Ascomycota	Saprotroph	Undefined Saprotroph	Saprotroph	25.2596	5.972e-06	0	0	0	0	0	0	0	0	0	0	25.2596	0	0	0	0	0	0	0
Lophiotrema eburnoides	Pleosporales	Ascomycota	Saprotroph	Undefined Saprotroph	Saprotroph	3.40033	8.03923e-07	0	0	0	0	0	0	0	0	0	0	3.40033	0	0	0	0	0	0	0
Lophodermium gamundiae	Rhytismatales	Ascomycota	Pathotroph	Plant Pathogen	Plant Pathogen	35.0141	8.27819e-06	16.5241	0	0	0	0	0	2	0	0	4.9787	1.94305	0	0	0	0	2.52332	3.45099	3.59391
Massaria ariae	Pleosporales	Ascomycota	Saprotroph	Undefined Saprotroph	Saprotroph	4.85762	1.14846e-06	0	0	0	0	0	0	0	0	0	0	4.85762	0	0	0	0	0	0	0
Mastigosporium album	Helotiales	Ascomycota	Pathotroph	Plant Pathogen	Plant Pathogen	486.969	0.000115131	13.6914	0	0	0	0	57.3353	57	191.215	25.8337	14.0309	4.37186	22.9881	0	0	6.72448	59.2981	9.92159	24.5584
Medicopsis romeroi	Pleosporales	Ascomycota	Pathotroph	Animal Pathogen	Animal Pathogen	1.94305	4.59385e-07	0	0	0	0	0	0	0	0	0	0	1.94305	0	0	0	0	0	0	0
Melanconiella chrysomelanconium	Diaporthales	Ascomycota	Saprotroph	Undefined Saprotroph	Saprotroph	1.26166	2.98288e-07	0	0	0	0	0	0	0	0	0	0	0	0	0	0	0	1.26166	0	0
Meliniomyces bicolor	Helotiales	Ascomycota	Saprotroph-Symbiotroph	Ectomycorrhizal-Endophyte-Ericoid Mycorrhizal-Litter Saprotroph-Orchid Mycorrhizal	Other	1581.87	0.000373993	23.6058	27.6799	20.5131	25.1906	22.7677	263.384	275	93.4829	157.795	0	0	4.4699	11.8124	6.41416	8.4056	521.066	17.2549	103.026
Meliniomyces variabilis	Helotiales	Ascomycota	Saprotroph-Symbiotroph	Ectomycorrhizal-Endophyte-Ericoid Mycorrhizal-Litter Saprotroph-Orchid Mycorrhizal	Other	2237.47	0.000528993	7.55387	0	0	75.5718	3.17689	2.98621	289	56.9396	122.186	0	0	0	219.624	10.423	4.2028	410.04	4.31373	1031.45
Metarhizium brunneum	Hypocreales	Ascomycota	Pathotroph	Animal Pathogen	Animal Pathogen	3.30482	7.81341e-07	3.30482	0	0	0	0	0	0	0	0	0	0	0	0	0	0	0	0	0
Metarhizium carneum	Hypocreales	Ascomycota	Pathotroph	Animal Pathogen	Animal Pathogen	6.70158	1.58442e-06	0	0	3.33934	0	0	0	0	0	0	0	0	0	0	0	3.36224	0	0	0
Metarhizium frigidum	Hypocreales	Ascomycota	Pathotroph	Animal Pathogen	Animal Pathogen	1.75745	4.15505e-07	0	1.75745	0	0	0	0	0	0	0	0	0	0	0	0	0	0	0	0
Metarhizium pinghaense	Hypocreales	Ascomycota	Pathotroph	Animal Pathogen	Animal Pathogen	1.81044	4.28032e-07	0	0	0	0	0	0	0	0	0	1.81044	0	0	0	0	0	0	0	0
Metarhizium rileyi	Hypocreales	Ascomycota	Pathotroph	Animal Pathogen	Animal Pathogen	1.67937	3.97045e-07	0	0	0	1.67937	0	0	0	0	0	0	0	0	0	0	0	0	0	0
Metarhizium robertsii	Hypocreales	Ascomycota	Pathotroph	Animal Pathogen	Animal Pathogen	1.41635	3.3486e-07	1.41635	0	0	0	0	0	0	0	0	0	0	0	0	0	0	0	0	0
Microcera rubra	Hypocreales	Ascomycota	-	-	Unassigned	25.1739	5.95174e-06	0	5.71172	0	0	0	0	0	0	0	19.4622	0	0	0	0	0	0	0	0
Microdochium phragmitis	Xylariales	Ascomycota	Pathotroph-Symbiotroph	Endophyte-Plant Pathogen	Endophyte	25.6383	6.06153e-06	1.88847	7.90854	0	0	0	0	0	0	0	15.8413	0	0	0	0	0	0	0	0
Microsporum duboisii	Onygenales	Ascomycota	Pathotroph	Animal Pathogen	Animal Pathogen	6.12496	1.44809e-06	0	0	0	0	0	0	0	0	0	0	0	0	6.12496	0	0	0	0	0
Minutiella tardicola	Phaeomoniellales	Ascomycota	-	-	Unassigned	1.39642	3.30147e-07	0	0	0	0	0	0	0	0	1.39642	0	0	0	0	0	0	0	0	0
Minutisphaera japonica	Minutisphaerales	Ascomycota	Saprotroph	Undefined Saprotroph	Saprotroph	23.3964	5.5315e-06	0	1.31809	2.38524	0	0	0	0	3.39938	2.09462	3.16826	5.34338	0	5.68747	0	0	0	0	0
Mollisia dextrinospora	Helotiales	Ascomycota	Pathotroph-Symbiotroph	Endophyte-Plant Pathogen	Endophyte	62.3022	1.47298e-05	5.19329	0	0	1.67937	0	0	0	3.39938	2.79283	34.3983	8.74372	0	0	0	4.2028	1.89249	0	0
Monascus purpureus	Eurotiales	Ascomycota	Saprotroph	Undefined Saprotroph	Saprotroph	10.8555	2.5665e-06	0	0	0	0	0	0	0	0	0	0	0	10.8555	0	0	0	0	0	0
Mycochaetophora gentianae	Helotiales	Ascomycota	-	-	Unassigned	37.8631	8.95178e-06	0	0	0	0	0	0	3	1.69969	4.18925	0	0	0	0	8.0177	13.449	2.52332	2.58824	2.39594
Mycosphaerella stromatosa	Capnodiales	Ascomycota	Pathotroph	Plant Pathogen	Plant Pathogen	2.99493	7.08075e-07	0	0	0	0	0	0	0	0	0	0	0	0	0	0	0	0	0	2.99493
Mycosphaerella sumatrensis	Capnodiales	Ascomycota	Pathotroph	Plant Pathogen	Plant Pathogen	1	2.36425e-07	0	0	0	0	0	0	1	0	0	0	0	0	0	0	0	0	0	0
Mycosphaerella tumulosa	Capnodiales	Ascomycota	Pathotroph	Plant Pathogen	Plant Pathogen	4.74663	1.12222e-06	0	0	0	2.09922	2.64741	0	0	0	0	0	0	0	0	0	0	0	0	0
Mycosymbioces mycenaphila		Ascomycota	-	-	Unassigned	52.6092	1.24381e-05	0	0	0	0	0	3.58345	2	3.39938	4.18925	16.2939	0	0	0	0	8.4056	1.89249	11.6471	1.19797
Nannizziopsis obscura	Onygenales	Ascomycota	Pathotroph	Animal Pathogen	Animal Pathogen	14.6356	3.46022e-06	14.6356	0	0	0	0	0	0	0	0	0	0	0	0	0	0	0	0	0
Nectria eustromatica	Hypocreales	Ascomycota	Pathotroph-Saprotroph-Symbiotroph	Animal Pathogen-Endophyte-Fungal Parasite-Lichen Parasite-Plant Pathogen-Wood Saprotroph	Other	8.77721	2.07515e-06	0	1.75745	0	0	1.58845	0	0	0	0	5.43131	0	0	0	0	0	0	0	0
Neoascochyta europaea	Pleosporales	Ascomycota	-	-	Unassigned	3.77693	8.92961e-07	3.77693	0	0	0	0	0	0	0	0	0	0	0	0	0	0	0	0	0
Neobulgaria alba	Helotiales	Ascomycota	Saprotroph	Undefined Saprotroph	Saprotroph	21.1068	4.99018e-06	0	0	0	0	0	0	0	8.49844	0	0	0	0	0	0	12.6084	0	0	0
Neocudoniella radicella	Helotiales	Ascomycota	Symbiotroph	Ectomycorrhizal	Ectomycorrhizal	1.41635	3.3486e-07	1.41635	0	0	0	0	0	0	0	0	0	0	0	0	0	0	0	0	0
Neodevriesia coryneliae	Capnodiales	Ascomycota	-	-	Unassigned	7.66269	1.81165e-06	0	0	0	0	0	0	0	0	0	0	0	7.66269	0	0	0	0	0	0
Neodevriesia pakbiae	Capnodiales	Ascomycota	-	-	Unassigned	10.7502	2.54162e-06	0	0	0	0	0	0	0	0	0	1.81044	0	8.9398	0	0	0	0	0	0
Neodevriesia shakazului	Capnodiales	Ascomycota	-	-	Unassigned	13.0823	3.09298e-06	1.88847	0	0	0	0	0	0	0	0	0	0	5.10846	0	0	0	1.89249	0	4.1929
Neofusicoccum cryptoaustrale	Botryosphaeriales	Ascomycota	Pathotroph	Plant Pathogen	Plant Pathogen	63.5296	1.502e-05	0	0	0	0	0	0	0	0	1.39642	10.41	0	51.7231	0	0	0	0	0	0
Neofusicoccum kwambonambiense	Botryosphaeriales	Ascomycota	Pathotroph	Plant Pathogen	Plant Pathogen	6.38557	1.50971e-06	0	0	0	0	0	0	0	0	0	0	0	6.38557	0	0	0	0	0	0
Neofusicoccum pennatisporum	Botryosphaeriales	Ascomycota	Pathotroph	Plant Pathogen	Plant Pathogen	1	2.36425e-07	0	0	0	0	0	0	1	0	0	0	0	0	0	0	0	0	0	0
Neofusicoccum umdonicola	Botryosphaeriales	Ascomycota	Pathotroph	Plant Pathogen	Plant Pathogen	2.89766	6.85078e-07	0	0	0	0	0	0	0	1.69969	0	0	0	0	0	0	0	0	0	1.19797
Neolecta vitellina	Neolectales	Ascomycota	Saprotroph	Undefined Saprotroph	Saprotroph	3.30482	7.81341e-07	3.30482	0	0	0	0	0	0	0	0	0	0	0	0	0	0	0	0	0
Neonectria major	Hypocreales	Ascomycota	Pathotroph	Plant Pathogen	Plant Pathogen	19.5697	4.62677e-06	4.72117	0	0	0	0	0	4	0	7.68029	3.16826	0	0	0	0	0	0	0	0
Neophaeomoniella eucalypti	Phaeomoniellales	Ascomycota	-	-	Unassigned	1.26166	2.98288e-07	0	0	0	0	0	0	0	0	0	0	0	0	0	0	0	1.26166	0	0
Neoscytalidium novaehollandiae	Botryosphaeriales	Ascomycota	Pathotroph	Plant Pathogen	Plant Pathogen	4.33934	1.02593e-06	0	0	3.33934	0	0	0	1	0	0	0	0	0	0	0	0	0	0	0
Neosphaerellopsis thailandica	Pleosporales	Ascomycota	-	-	Unassigned	7.6486	1.80832e-06	0	0	0	0	0	0	0	7.6486	0	0	0	0	0	0	0	0	0	0
Ocellularia microsorediata	Ostropales	Ascomycota	Symbiotroph	Lichenized	Lichenized	9.91445	2.34402e-06	9.91445	0	0	0	0	0	0	0	0	0	0	0	0	0	0	0	0	0
Ochrocladosporium adansoniae	Pleosporales	Ascomycota	Saprotroph	Undefined Saprotroph	Saprotroph	15.9424	3.76918e-06	0	0	0	0	0	12.5421	0	0	0	0	3.40033	0	0	0	0	0	0	0
Oidiodendron chlamydosporicum		Ascomycota	Pathotroph-Symbiotroph	Ericoid Mycorrhizal	Other	7.7178	1.82468e-06	0	0	0	0	0	0	2	2.54953	0	3.16826	0	0	0	0	0	0	0	0
Oidiodendron citrinum		Ascomycota	Pathotroph-Symbiotroph	Ericoid Mycorrhizal	Other	102.076	2.41332e-05	80.732	0	2.86229	0	0	0	0	0	0	16.2939	0	0	2.18749	0	0	0	0	0
Oidiodendron echinulatum		Ascomycota	Pathotroph-Symbiotroph	Ericoid Mycorrhizal	Other	14.0276	3.31647e-06	0	0	0	0	0	0	2	0	3.49104	1.81044	0	0	0	0	4.2028	2.52332	0	0
Oidiodendron griseum		Ascomycota	Pathotroph-Symbiotroph	Ericoid Mycorrhizal	Other	1.26166	2.98288e-07	0	0	0	0	0	0	0	0	0	0	0	0	0	0	0	1.26166	0	0
Oidiodendron maius		Ascomycota	Pathotroph-Symbiotroph	Ericoid Mycorrhizal	Other	27.5851	6.52179e-06	1.41635	0	3.33934	0	0	0	0	0	0	19.9148	2.91457	0	0	0	0	0	0	0
Oidiodendron rhodogenum		Ascomycota	Pathotroph-Symbiotroph	Ericoid Mycorrhizal	Other	8.2008	1.93887e-06	0	0	0	0	0	0	0	0	0	0	0	0	0	0	0	8.2008	0	0
Ophiognomonia longispora	Diaporthales	Ascomycota	Pathotroph	Plant Pathogen	Plant Pathogen	1	2.36425e-07	0	0	0	0	0	0	1	0	0	0	0	0	0	0	0	0	0	0
Otidea caeruleopruinosa	Pezizales	Ascomycota	Symbiotroph	Ectomycorrhizal	Ectomycorrhizal	54.3639	1.2853e-05	5.19329	0	0	0	0	2.98621	1	1.69969	0	0	7.28643	15.3254	0	0	0	1.89249	18.9804	0
Otidea flavidobrunneola	Pezizales	Ascomycota	Symbiotroph	Ectomycorrhizal	Ectomycorrhizal	7.19718	1.70159e-06	0	0	0	0	0	0	0	4.24922	0	0	0	0	1.74999	0	0	0	0	1.19797
Otidea formicarum	Pezizales	Ascomycota	Symbiotroph	Ectomycorrhizal	Ectomycorrhizal	344.968	8.1559e-05	0	0	0	9.23655	59.8315	0	2	2.54953	1.39642	1.81044	4.85762	53.6388	0	0	0	0	209.647	0
Otidea mirabilis	Pezizales	Ascomycota	Symbiotroph	Ectomycorrhizal	Ectomycorrhizal	158.255	3.74154e-05	13.6914	0	0	0	0	4.1807	6	24.6455	0	0	3.8861	68.9642	0	0	5.88392	18.9249	12.0785	0
Otidea nannfeldtii	Pezizales	Ascomycota	Symbiotroph	Ectomycorrhizal	Ectomycorrhizal	1182.91	0.000279669	21.2453	0	0	0	1.58845	6.56967	6	15.2972	3.49104	8.14696	97.1524	946.98	7.87495	3.20708	0	15.7708	46.5883	2.99493
Otidea papillata	Pezizales	Ascomycota	Symbiotroph	Ectomycorrhizal	Ectomycorrhizal	3297.89	0.000779703	8.97022	49.2087	0	0	16.9434	169.02	35	1137.94	23.7391	77.3962	399.296	469.978	72.6246	6.41416	150.46	111.657	548.276	20.9645
Otidea rainierensis	Pezizales	Ascomycota	Symbiotroph	Ectomycorrhizal	Ectomycorrhizal	3259.15	0.000770543	0	0	0	0	0	376.86	97	1066.55	22.3427	168.823	1.94305	19.7953	0	0	342.949	186.095	933.061	43.7259
Otidea subterranea	Pezizales	Ascomycota	Symbiotroph	Ectomycorrhizal	Ectomycorrhizal	143.723	3.39796e-05	0	4.39363	0	0	0	0	0	39.0928	0	0	10.6868	8.9398	19.2499	0	5.88392	48.574	6.90197	0
Otidea tuomikoskii	Pezizales	Ascomycota	Symbiotroph	Ectomycorrhizal	Ectomycorrhizal	725.695	0.000171572	100.561	0	0	0	4.76534	5.37518	1	14.4474	6.28387	0	34.9749	360.146	0	0	0	5.67748	190.667	1.79696
Pantospora guazumae	Capnodiales	Ascomycota	Saprotroph	Undefined Saprotroph	Saprotroph	10.41	2.46118e-06	0	0	0	0	0	0	0	0	0	10.41	0	0	0	0	0	0	0	0
Parafabraea eucalypti	Helotiales	Ascomycota	-	-	Unassigned	14.8168	3.50305e-06	0	0	9.06392	1.67937	0	0	0	0	0	4.07348	0	0	0	0	0	0	0	0
Paranannizziopsis crustacea	Onygenales	Ascomycota	-	-	Unassigned	1	2.36425e-07	0	0	0	0	0	0	1	0	0	0	0	0	0	0	0	0	0	0
Paraphaeomoniella capensis	Phaeomoniellales	Ascomycota	-	-	Unassigned	56.7661	1.34209e-05	0	0	0	7.13733	0	0	3	5.94891	23.7391	0	0	0	3.06248	0	0	13.8783	0	0
Paraphaeosphaeria parmeliae	Pleosporales	Ascomycota	Saprotroph	Undefined Saprotroph	Saprotroph	2.39594	5.6646e-07	0	0	0	0	0	0	0	0	0	0	0	0	0	0	0	0	0	2.39594
Parmelia sulcata	Lecanorales	Ascomycota	Symbiotroph	Lichenized	Lichenized	43.5216	1.02896e-05	0	6.15109	0	0	0	0	0	0	0	30.7774	3.40033	3.19279	0	0	0	0	0	0
Passalora lobeliae-fistulosae	Capnodiales	Ascomycota	Pathotroph	Plant Pathogen	Plant Pathogen	2.26305	5.3504e-07	0	0	0	0	0	0	0	0	0	2.26305	0	0	0	0	0	0	0	0
Passalora pseudotithoniae	Capnodiales	Ascomycota	Pathotroph	Plant Pathogen	Plant Pathogen	2.26305	5.3504e-07	0	0	0	0	0	0	0	0	0	2.26305	0	0	0	0	0	0	0	0
Penicillium alexiae	Eurotiales	Ascomycota	Saprotroph	Dung Saprotroph-Undefined Saprotroph-Wood Saprotroph	Saprotroph	8.8293	2.08746e-06	1.41635	0	0	0	0	0	0	0	1.39642	4.07348	1.94305	0	0	0	0	0	0	0
Penicillium amaliae	Eurotiales	Ascomycota	Saprotroph	Dung Saprotroph-Undefined Saprotroph-Wood Saprotroph	Saprotroph	7.77219	1.83754e-06	0	0	0	0	0	0	0	0	0	0	7.77219	0	0	0	0	0	0	0
Penicillium bilaiae	Eurotiales	Ascomycota	Saprotroph	Dung Saprotroph-Undefined Saprotroph-Wood Saprotroph	Saprotroph	30.8377	7.29079e-06	25.4943	0	0	0	0	0	0	0	0	0	5.34338	0	0	0	0	0	0	0
Penicillium brasilianum	Eurotiales	Ascomycota	Saprotroph	Dung Saprotroph-Undefined Saprotroph-Wood Saprotroph	Saprotroph	3.30482	7.81341e-07	3.30482	0	0	0	0	0	0	0	0	0	0	0	0	0	0	0	0	0
Penicillium brocae	Eurotiales	Ascomycota	Saprotroph	Dung Saprotroph-Undefined Saprotroph-Wood Saprotroph	Saprotroph	1.91567	4.52912e-07	0	0	0	0	0	0	0	0	0	0	0	1.91567	0	0	0	0	0	0
Penicillium charlesii	Eurotiales	Ascomycota	Saprotroph	Dung Saprotroph-Undefined Saprotroph-Wood Saprotroph	Saprotroph	4.85762	1.14846e-06	0	0	0	0	0	0	0	0	0	0	4.85762	0	0	0	0	0	0	0
Penicillium inusitatum	Eurotiales	Ascomycota	Saprotroph	Dung Saprotroph-Undefined Saprotroph-Wood Saprotroph	Saprotroph	79.7877	1.88638e-05	79.7877	0	0	0	0	0	0	0	0	0	0	0	0	0	0	0	0	0
Penicillium malacaense	Eurotiales	Ascomycota	Saprotroph	Dung Saprotroph-Undefined Saprotroph-Wood Saprotroph	Saprotroph	4.13201	9.76908e-07	1.41635	0	0	0	0	0	0	0	0	2.71565	0	0	0	0	0	0	0	0
Penicillium maximae	Eurotiales	Ascomycota	Saprotroph	Dung Saprotroph-Undefined Saprotroph-Wood Saprotroph	Saprotroph	1.94305	4.59385e-07	0	0	0	0	0	0	0	0	0	0	1.94305	0	0	0	0	0	0	0
Penicillium melinii	Eurotiales	Ascomycota	Saprotroph	Dung Saprotroph-Undefined Saprotroph-Wood Saprotroph	Saprotroph	22.4534	5.30853e-06	0	0	15.2655	0	0	0	0	0	0	0	0	0	0	0	0	0	0	7.18783
Penicillium ochrosalmoneum	Eurotiales	Ascomycota	Saprotroph	Dung Saprotroph-Undefined Saprotroph-Wood Saprotroph	Saprotroph	2.62498	6.20611e-07	0	0	0	0	0	0	0	0	0	0	0	0	2.62498	0	0	0	0	0
Penicillium onobense	Eurotiales	Ascomycota	Saprotroph	Dung Saprotroph-Undefined Saprotroph-Wood Saprotroph	Saprotroph	5.99976	1.41849e-06	0	0	0	0	0	0	0	0	0	0	0	0	0	0	4.2028	0	0	1.79696
Penicillium pulvis	Eurotiales	Ascomycota	Saprotroph	Dung Saprotroph-Undefined Saprotroph-Wood Saprotroph	Saprotroph	13.7767	3.25714e-06	0	0	0	0	0	0	0	0	0	0	0	0	0	0	0	0	0	13.7767
Penicillium ramusculum	Eurotiales	Ascomycota	Saprotroph	Dung Saprotroph-Undefined Saprotroph-Wood Saprotroph	Saprotroph	8.9398	2.11359e-06	0	0	0	0	0	0	0	0	0	0	0	8.9398	0	0	0	0	0	0
Penicillium yezoense	Eurotiales	Ascomycota	Saprotroph	Dung Saprotroph-Undefined Saprotroph-Wood Saprotroph	Saprotroph	2.39594	5.6646e-07	0	0	0	0	0	0	0	0	0	0	0	0	0	0	0	0	0	2.39594
Pestalotiopsis diversiseta	Xylariales	Ascomycota	Pathotroph	Plant Pathogen	Plant Pathogen	3.40033	8.03923e-07	0	0	0	0	0	0	0	0	0	0	3.40033	0	0	0	0	0	0	0
Petractis nodispora	Ostropales	Ascomycota	Symbiotroph	Lichenized	Lichenized	7.41829	1.75387e-06	0	0	0	0	0	0	0	0	0	1.81044	0	0	0	0	0	0	5.60785	0
Pezicula heterochroma	Helotiales	Ascomycota	Pathotroph-Saprotroph	Endophyte-Plant Pathogen-Undefined Saprotroph	Other	561.389	0.000132726	3.30482	0	0	0	0	5.97242	303	13.5975	6.28387	174.255	17.0017	3.19279	5.24997	2.40531	0	27.1257	0	0
Pezicula neosporulosa	Helotiales	Ascomycota	Pathotroph-Saprotroph	Endophyte-Plant Pathogen-Undefined Saprotroph	Other	85.896	2.03079e-05	2.36058	0	11.4492	0	0	0	9	0	0	33.4931	2.42881	3.19279	0	0	0	23.9716	0	0
Pezicula sporulosa	Helotiales	Ascomycota	Pathotroph-Saprotroph	Endophyte-Plant Pathogen-Undefined Saprotroph	Other	72.6143	1.71678e-05	0	0	3.81639	0	0	0	1	0	0	60.197	0	2.55423	0	0	0	5.04665	0	0
Pezoloma ericae	Helotiales	Ascomycota	Pathotroph-Saprotroph	Bryophyte Parasite-Undefined Saprotroph	Other	836.093	0.000197673	4.24905	0	2.86229	0	0	4.77794	181	194.614	255.544	0	0	0	0	0	5.04336	27.7566	17.6863	142.559
Phacidium grevilleae	Phacidiales	Ascomycota	Pathotroph	Plant Pathogen	Plant Pathogen	106.767	2.52423e-05	0	0	1.90819	0	0	7.16691	0	0	9.07671	2.26305	21.8593	44.699	1.74999	0	0	0	9.05884	8.98478
Phacidium pseudophacidioides	Phacidiales	Ascomycota	Pathotroph	Plant Pathogen	Plant Pathogen	40.9466	9.68078e-06	0	0	0	0	0	0	12	0	1.39642	7.24175	2.42881	17.8796	0	0	0	0	0	0
Phaeococcomyces eucalypti	Lichenostigmatales	Ascomycota	Saprotroph	Undefined Saprotroph	Saprotroph	1.89249	4.47432e-07	0	0	0	0	0	0	0	0	0	0	0	0	0	0	0	1.89249	0	0
Phaeosphaeria podocarpi	Pleosporales	Ascomycota	Saprotroph	Undefined Saprotroph	Saprotroph	58.4801	1.38261e-05	0	39.5427	0	0	0	0	1	0	0	0	0	0	17.9374	0	0	0	0	0
Phialemoniopsis curvata	Xylariales	Ascomycota	Pathotroph	Animal Pathogen	Animal Pathogen	1	2.36425e-07	0	0	0	0	0	0	1	0	0	0	0	0	0	0	0	0	0	0
Phialocephala aylmerensis	Helotiales	Ascomycota	Symbiotroph	Endophyte	Endophyte	10.679	2.52479e-06	0	0	4.29343	0	0	2.98621	0	3.39938	0	0	0	0	0	0	0	0	0	0
Phialocephala catenospora	Helotiales	Ascomycota	Symbiotroph	Endophyte	Endophyte	3.58345	8.47217e-07	0	0	0	0	0	3.58345	0	0	0	0	0	0	0	0	0	0	0	0
Phialocephala dimorphospora	Helotiales	Ascomycota	Symbiotroph	Endophyte	Endophyte	27.5892	6.52277e-06	0	0	0	0	0	0	0	0	2.09462	0	0	0	0	0	0	1.89249	8.62747	14.9746
Phialocephala fortinii	Helotiales	Ascomycota	Symbiotroph	Endophyte	Endophyte	7989.02	0.0018888	272.411	117.31	776.157	227.975	115.427	2177.55	210	1363.15	1047.31	138.951	96.1809	1114.92	27.5623	0	3.36224	119.858	0	180.894
Phialocephala glacialis	Helotiales	Ascomycota	Symbiotroph	Endophyte	Endophyte	56.0911	1.32613e-05	0	0	0	0	0	3.58345	17	17.8467	10.4731	0	0	0	0	0	0	0	0	7.18783
Phialocephala hiberna	Helotiales	Ascomycota	Symbiotroph	Endophyte	Endophyte	9.38167	2.21806e-06	0	0	0	0	0	0	0	0	2.79283	0	0	0	0	0	0	0	0	6.58884
Phialocephala humicola	Ophiostomatales	Ascomycota	Symbiotroph	Endophyte	Endophyte	25.5423	6.03883e-06	0	0	0	0	0	0	0	0	0	0	0	25.5423	0	0	0	0	0	0
Phialocephala lagerbergii	Helotiales	Ascomycota	Symbiotroph	Endophyte	Endophyte	151.186	3.57442e-05	17.4683	13.1809	16.2196	17.2136	13.2371	0	9	4.24922	41.1943	0	0	0	7.43745	0	0	11.9858	0	0
Phialocephala mallochii	Helotiales	Ascomycota	Symbiotroph	Endophyte	Endophyte	52.1593	1.23318e-05	1.41635	0	1.90819	0	1.58845	12.5421	1	20.3963	6.28387	0	0	7.02413	0	0	0	0	0	0
Phialocephala nodosa	Helotiales	Ascomycota	Symbiotroph	Endophyte	Endophyte	26.5973	6.28827e-06	0	0	2.86229	0	0	20.3062	1	0	0	0	2.42881	0	0	0	0	0	0	0
Phialocephala piceae	Helotiales	Ascomycota	Symbiotroph	Endophyte	Endophyte	397.683	9.40221e-05	4.24905	62.3896	75.3736	0	0	43.0014	0	8.49844	6.98208	0	2.42881	194.76	0	0	0	0	0	0
Phialocephala scopiformis	Helotiales	Ascomycota	Symbiotroph	Endophyte	Endophyte	3887.06	0.000918998	0	0	0	2.9389	6.88327	9.55588	1348	759.761	1098.98	0	0	0	0	3.20708	0	5.04665	48.3138	604.376
Phialocephala sphaeroides	Helotiales	Ascomycota	Symbiotroph	Endophyte	Endophyte	73.4799	1.73725e-05	1.41635	0	0	0	0	3.58345	3	2.54953	52.3656	0	0	0	0	0	0	7.56997	0	2.99493
Phialocephala urceolata	Helotiales	Ascomycota	Symbiotroph	Endophyte	Endophyte	39.0275	9.22707e-06	0	1.31809	0	0	0	0	11	7.6486	3.49104	0	0	7.02413	0	0	0	1.26166	1.29412	5.98985
Phialocephala virens	Helotiales	Ascomycota	Symbiotroph	Endophyte	Endophyte	2318.67	0.000548191	56.654	342.703	336.319	81.8694	131.312	197.09	172	141.074	161.984	59.2918	10.6868	136.651	78.312	3.20708	3.36224	321.093	10.7843	74.2742
Phialophora hyalina		Ascomycota	Symbiotroph	Endophyte	Endophyte	8.30372	1.9632e-06	0	0	0	0	0	0	0	4.24922	2.79283	0	0	0	0	0	0	1.26166	0	0
Phialophora livistonae	Chaetothyriales	Ascomycota	Symbiotroph	Endophyte	Endophyte	4.9787	1.17709e-06	0	0	0	0	0	0	0	0	0	4.9787	0	0	0	0	0	0	0	0
Phoma schachtii	Pleosporales	Ascomycota	Pathotroph-Saprotroph	Plant Pathogen-Wood Saprotroph	Plant Pathogen-Wood Saprotroph	1.69969	4.01849e-07	0	0	0	0	0	0	0	1.69969	0	0	0	0	0	0	0	0	0	0
Phyllosticta hymenocallidicola	Botryosphaeriales	Ascomycota	Pathotroph-Saprotroph-Symbiotroph	Endophyte-Plant Pathogen-Wood Saprotroph	Other	1	2.36425e-07	0	0	0	0	0	0	1	0	0	0	0	0	0	0	0	0	0	0
Phyllosticta mimusopisicola	Botryosphaeriales	Ascomycota	Pathotroph-Saprotroph-Symbiotroph	Endophyte-Plant Pathogen-Wood Saprotroph	Other	64.7851	1.53168e-05	1.88847	0	3.33934	3.35875	2.11793	0	5	4.24922	7.68029	10.41	2.91457	7.02413	0	0	0	11.9858	3.01961	1.79696
Pilidium pseudoconcavum	Helotiales	Ascomycota	Pathotroph	Plant Pathogen	Plant Pathogen	3.36224	7.94917e-07	0	0	0	0	0	0	0	0	0	0	0	0	0	0	3.36224	0	0	0
Placopsis perrugosa	Trapeliales	Ascomycota	Symbiotroph	Lichenized	Lichenized	3.40033	8.03923e-07	0	0	0	0	0	0	0	0	0	0	3.40033	0	0	0	0	0	0	0
Pleurophoma ossicola	Pleosporales	Ascomycota	-	-	Unassigned	10.2169	2.41553e-06	0	0	0	0	0	0	0	0	0	0	0	10.2169	0	0	0	0	0	0
Podospora dimorpha	Sordariales	Ascomycota	Saprotroph-Symbiotroph	Dung Saprotroph-Endophyte-Litter Saprotroph-Undefined Saprotroph	Other	2	4.72849e-07	0	0	0	0	0	0	2	0	0	0	0	0	0	0	0	0	0	0
Polycephalomyces sinensis	Hypocreales	Ascomycota	Pathotroph	Fungal Parasite	Other	1.88847	4.4648e-07	1.88847	0	0	0	0	0	0	0	0	0	0	0	0	0	0	0	0	0
Polyplosphaeria fusca	Pleosporales	Ascomycota	Saprotroph	Undefined Saprotroph	Saprotroph	75.2931	1.78012e-05	0	0	0	0	0	0	0	0	0	0	75.2931	0	0	0	0	0	0	0
Polyschema sclerotigenum	Pleosporales	Ascomycota	-	-	Unassigned	2.55423	6.03883e-07	0	0	0	0	0	0	0	0	0	0	0	2.55423	0	0	0	0	0	0
Polyscytalum algarvense		Ascomycota	Pathotroph	Plant Pathogen	Plant Pathogen	9.49768	2.24549e-06	0	0	0	0	0	0	0	0	0	0	7.77219	0	0	0	0	0	1.72549	0
Preussia flanaganii	Pleosporales	Ascomycota	Saprotroph	Undefined Saprotroph	Saprotroph	67.3306	1.59186e-05	0	0	0	0	0	0	0	2.54953	0	0	51.4908	8.9398	2.62498	0	0	0	1.72549	0
Preussia isomera	Pleosporales	Ascomycota	Saprotroph	Undefined Saprotroph	Saprotroph	22.364	5.2874e-06	0	0	0	0	0	0	2	12.7477	0	0	0	3.83134	0	0	0	3.78499	0	0
Preussia persica	Pleosporales	Ascomycota	Saprotroph	Undefined Saprotroph	Saprotroph	28.0826	6.63943e-06	0	0	0	0	0	7.76415	0	0	0	11.7678	6.80067	0	1.74999	0	0	0	0	0
Prosthemium intermedium	Pleosporales	Ascomycota	Saprotroph	Undefined Saprotroph	Saprotroph	519.237	0.00012276	0	0	0	0	0	119.448	34	0	25.8337	4.07348	0	335.881	0	0	0	0	0	0
Protostegia eucleae	Capnodiales	Ascomycota	-	-	Unassigned	3.61536	8.54761e-07	0	0	0	0	0	0	0	1.69969	0	0	0	1.91567	0	0	0	0	0	0
Pseudeurotium hygrophilum		Ascomycota	Saprotroph	Undefined Saprotroph	Saprotroph	17.6119	4.16388e-06	0	0	0	0	0	0	1	4.24922	4.18925	4.07348	1.94305	0	0	0	0	0	2.15687	0
Pseudeurotium zonatum		Ascomycota	Saprotroph	Undefined Saprotroph	Saprotroph	115.987	2.74221e-05	0	3.07554	0	5.45796	3.70637	13.1393	11	5.94891	13.266	9.9574	33.5176	6.38557	2.62498	0	0	1.89249	3.01961	2.99493
Pseudocercospora angolensis	Capnodiales	Ascomycota	Pathotroph	Plant Pathogen	Plant Pathogen	1	2.36425e-07	0	0	0	0	0	0	1	0	0	0	0	0	0	0	0	0	0	0
Pseudocercospora kamalii	Capnodiales	Ascomycota	Pathotroph	Plant Pathogen	Plant Pathogen	1.89249	4.47432e-07	0	0	0	0	0	0	0	0	0	0	0	0	0	0	0	1.89249	0	0
Pseudocercospora rhabdothamni	Capnodiales	Ascomycota	Pathotroph	Plant Pathogen	Plant Pathogen	1.81044	4.28032e-07	0	0	0	0	0	0	0	0	0	1.81044	0	0	0	0	0	0	0	0
Pseudofusicoccum violaceum	Botryosphaeriales	Ascomycota	Pathotroph	Plant Pathogen	Plant Pathogen	1.94305	4.59385e-07	0	0	0	0	0	0	0	0	0	0	1.94305	0	0	0	0	0	0	0
Pseudogliophragma indicum	Tubeufiales	Ascomycota	-	-	Unassigned	5.71172	1.35039e-06	0	5.71172	0	0	0	0	0	0	0	0	0	0	0	0	0	0	0	0
Pseudogymnoascus destructans		Ascomycota	Pathotroph-Saprotroph-Symbiotroph	Animal Pathogen-Soil Saprotroph	Other	1	2.36425e-07	0	0	0	0	0	0	1	0	0	0	0	0	0	0	0	0	0	0
Pseudoidium javanicum	Erysiphales	Ascomycota	Pathotroph	Plant Pathogen	Plant Pathogen	3	7.09274e-07	0	0	0	0	0	0	3	0	0	0	0	0	0	0	0	0	0	0
Pseudophaeomoniella oleicola	Phaeomoniellales	Ascomycota	-	-	Unassigned	1.26166	2.98288e-07	0	0	0	0	0	0	0	0	0	0	0	0	0	0	0	1.26166	0	0
Pseudoplagiostoma corymbiae	Diaporthales	Ascomycota	Pathotroph	Plant Pathogen	Plant Pathogen	1.89249	4.47432e-07	0	0	0	0	0	0	0	0	0	0	0	0	0	0	0	1.89249	0	0
Pseudoplectania nigrella	Pezizales	Ascomycota	Saprotroph	Undefined Saprotroph	Saprotroph	1162.97	0.000274955	16.5241	0	0	0	37.5932	24.4869	37	198.864	4.18925	10.41	53.4338	422.725	3.49998	12.0266	126.925	65.6064	149.687	0
Pseudopyricularia cyperi	Magnaporthales	Ascomycota	-	-	Unassigned	1.81044	4.28032e-07	0	0	0	0	0	0	0	0	0	1.81044	0	0	0	0	0	0	0	0
Pseudorobillarda eucalypti	Pleosporales	Ascomycota	-	-	Unassigned	15.7339	3.71988e-06	0	0	0	0	0	0	6	5.94891	0	0	0	0	0	0	0	3.78499	0	0
Pseudotaeniolina globosa		Ascomycota	Symbiotroph	Endophyte	Endophyte	3.15415	7.4572e-07	0	0	0	0	0	0	0	0	0	0	0	0	0	0	0	3.15415	0	0
Pseudoveronaea ellipsoidea	Capnodiales	Ascomycota	-	-	Unassigned	23.7477	5.61454e-06	0	0	0	0	0	0	11	12.7477	0	0	0	0	0	0	0	0	0	0
Purpureocillium lavendulum	Hypocreales	Ascomycota	Pathotroph	Fungal Parasite	Other	1	2.36425e-07	0	0	0	0	0	0	1	0	0	0	0	0	0	0	0	0	0	0
Pyrenochaeta lycopersici	Pleosporales	Ascomycota	Pathotroph	Plant Pathogen	Plant Pathogen	1.69969	4.01849e-07	0	0	0	0	0	0	0	1.69969	0	0	0	0	0	0	0	0	0	0
Pyrenochaeta nobilis	Pleosporales	Ascomycota	Saprotroph	Undefined Saprotroph-Wood Saprotroph	Saprotroph	2.26305	5.3504e-07	0	0	0	0	0	0	0	0	0	2.26305	0	0	0	0	0	0	0	0
Pyrgillus javanicus	Pyrenulales	Ascomycota	Symbiotroph	Lichenized	Lichenized	1	2.36425e-07	0	0	0	0	0	0	1	0	0	0	0	0	0	0	0	0	0	0
Pyricularia bothriochloae	Magnaporthales	Ascomycota	Pathotroph	Plant Pathogen	Plant Pathogen	59.5476	1.40785e-05	0	0	1.90819	2.51906	0	14.3338	4	5.94891	1.39642	25.7987	0	0	1.74999	0	0	1.89249	0	0
Quadricrura bicornis	Pleosporales	Ascomycota	Saprotroph	Undefined Saprotroph	Saprotroph	2.42881	5.74231e-07	0	0	0	0	0	0	0	0	0	0	2.42881	0	0	0	0	0	0	0
Quadricrura meridionalis	Pleosporales	Ascomycota	Saprotroph	Undefined Saprotroph	Saprotroph	10.201	2.41177e-06	0	0	0	0	0	0	0	0	0	0	10.201	0	0	0	0	0	0	0
Rasamsonia aegroticola	Eurotiales	Ascomycota	Saprotroph	Undefined Saprotroph	Saprotroph	9.62494	2.27557e-06	0	0	0	0	0	0	0	0	0	0	0	0	9.62494	0	0	0	0	0
Rasamsonia argillacea	Eurotiales	Ascomycota	Saprotroph	Undefined Saprotroph	Saprotroph	2.18749	5.17176e-07	0	0	0	0	0	0	0	0	0	0	0	0	2.18749	0	0	0	0	0
Rasamsonia composticola	Eurotiales	Ascomycota	Saprotroph	Undefined Saprotroph	Saprotroph	20.594	4.86892e-06	0	0	0	0	0	3.58345	1	0	0	0	0	6.38557	9.62494	0	0	0	0	0
Rasamsonia cylindrospora	Eurotiales	Ascomycota	Saprotroph	Undefined Saprotroph	Saprotroph	2.91457	6.89077e-07	0	0	0	0	0	0	0	0	0	0	2.91457	0	0	0	0	0	0	0
Rasamsonia eburnea	Eurotiales	Ascomycota	Saprotroph	Undefined Saprotroph	Saprotroph	2.8327	6.69721e-07	2.8327	0	0	0	0	0	0	0	0	0	0	0	0	0	0	0	0	0
Rasamsonia piperina	Eurotiales	Ascomycota	Saprotroph	Undefined Saprotroph	Saprotroph	4.37497	1.03435e-06	0	0	0	0	0	0	0	0	0	0	0	0	4.37497	0	0	0	0	0
Readerielliopsis fuscoporiae	Capnodiales	Ascomycota	-	-	Unassigned	1.41635	3.3486e-07	1.41635	0	0	0	0	0	0	0	0	0	0	0	0	0	0	0	0	0
Reticulascus clavatus	Glomerellales	Ascomycota	-	-	Unassigned	2.26305	5.3504e-07	0	0	0	0	0	0	0	0	0	2.26305	0	0	0	0	0	0	0	0
Rhexocercosporidium carotae	Helotiales	Ascomycota	Pathotroph	Plant Pathogen	Plant Pathogen	2.39642	5.66572e-07	0	0	0	0	0	0	1	0	1.39642	0	0	0	0	0	0	0	0	0
Rhexocercosporidium panacis	Helotiales	Ascomycota	Pathotroph	Plant Pathogen	Plant Pathogen	855.102	0.000202167	3.30482	0	1.90819	0	0	0	173	126.627	224.823	18.557	2.91457	0	0	30.4673	17.6518	69.3914	21.1373	165.32
Rhinocladiella anceps	Chaetothyriales	Ascomycota	Saprotroph	Undefined Saprotroph-Wood Saprotroph	Saprotroph	2.71565	6.42048e-07	0	0	0	0	0	0	0	0	0	2.71565	0	0	0	0	0	0	0	0
Rhinocladiella mackenziei	Chaetothyriales	Ascomycota	Saprotroph	Undefined Saprotroph-Wood Saprotroph	Saprotroph	2.09462	4.95221e-07	0	0	0	0	0	0	0	0	2.09462	0	0	0	0	0	0	0	0	0
Rhizodermea veluwensis	Helotiales	Ascomycota	Saprotroph	Undefined Saprotroph	Saprotroph	528.416	0.000124931	0	0	0	0	0	2.98621	476	20.3963	10.4731	6.78914	0	0	2.18749	0	0	0	0	9.58377
Rhodoveronaea varioseptata		Ascomycota	Saprotroph	Undefined Saprotroph	Saprotroph	1.81044	4.28032e-07	0	0	0	0	0	0	0	0	0	1.81044	0	0	0	0	0	0	0	0
Rhynchosporium agropyri	Helotiales	Ascomycota	Pathotroph	Plant Pathogen	Plant Pathogen	619.749	0.000146524	0	0	0	0	0	0	210	101.131	175.25	0	0	0	0	6.41416	0	6.93914	5.60785	114.406
Roccella elisabethae	Arthoniales	Ascomycota	Symbiotroph	Lichenized	Lichenized	2.54953	6.02773e-07	0	0	0	0	0	0	0	2.54953	0	0	0	0	0	0	0	0	0	0
Rosenscheldiella korthalsellae	Capnodiales	Ascomycota	Pathotroph	Plant Pathogen	Plant Pathogen	5.49057	1.29811e-06	0	0	0	0	0	0	1	0	2.09462	0	0	0	0	0	0	0	0	2.39594
Roussoella acaciae	Pleosporales	Ascomycota	Saprotroph	Undefined Saprotroph	Saprotroph	3.9389	9.31254e-07	0	0	0	2.9389	0	0	1	0	0	0	0	0	0	0	0	0	0	0
Sabahriopsis eucalypti	Helotiales	Ascomycota	-	-	Unassigned	1.26166	2.98288e-07	0	0	0	0	0	0	0	0	0	0	0	0	0	0	0	1.26166	0	0
Sabuloglossum arenarium	Geoglossales	Ascomycota	Saprotroph	Undefined Saprotroph	Saprotroph	17.8055	4.20966e-06	1.88847	0	0	0	0	0	1	8.49844	0	4.52609	0	0	0	0	0	1.89249	0	0
Saccharata capensis	Botryosphaeriales	Ascomycota	Pathotroph	Plant Pathogen	Plant Pathogen	1	2.36425e-07	0	0	0	0	0	0	1	0	0	0	0	0	0	0	0	0	0	0
Saccharata kirstenboschensis	Botryosphaeriales	Ascomycota	Pathotroph	Plant Pathogen	Plant Pathogen	1	2.36425e-07	0	0	0	0	0	0	1	0	0	0	0	0	0	0	0	0	0	0
Santessoniella saximontana	Peltigerales	Ascomycota	Symbiotroph	Lichenized	Lichenized	1	2.36425e-07	0	0	0	0	0	0	1	0	0	0	0	0	0	0	0	0	0	0
Sarimanas pseudofluviatile	Pleosporales	Ascomycota	-	-	Unassigned	30.5284	7.21768e-06	0	0	0	0	0	11.9448	0	0	2.79283	0	0	12.7711	0	0	0	0	3.01961	0
Sarimanas shirakamiense	Pleosporales	Ascomycota	-	-	Unassigned	25.6044	6.05351e-06	8.4981	0	0	0	0	2.98621	0	0	0	0	0	3.19279	0	0	10.9273	0	0	0
Scheffersomyces segobiensis	Saccharomycetales	Ascomycota	Saprotroph-Symbiotroph	Animal Endosymbiont-Undefined Saprotroph	Other	3.19279	7.54853e-07	0	0	0	0	0	0	0	0	0	0	0	3.19279	0	0	0	0	0	0
Scheffersomyces shehatae	Saccharomycetales	Ascomycota	Saprotroph-Symbiotroph	Animal Endosymbiont-Undefined Saprotroph	Other	12.4929	2.95364e-06	0	0	0	0	0	0	0	0	0	0	2.91457	9.57836	0	0	0	0	0	0
Schizosaccharomyces japonicus	Schizosaccharomycetales	Ascomycota	Saprotroph	Undefined Saprotroph	Saprotroph	1715.79	0.000405656	0	0	0	0	0	186.34	32	215.86	113.808	136.688	0	5.74701	1.74999	44.0974	265.617	205.02	458.55	50.3148
Schizoxylon albescens	Ostropales	Ascomycota	Symbiotroph	Lichenized	Lichenized	5.78613	1.36798e-06	1.88847	0	0	0	0	0	1	1.69969	0	0	0	0	0	0	0	0	0	1.19797
Scirrhia brasiliensis	Capnodiales	Ascomycota	Pathotroph	Plant Pathogen	Plant Pathogen	1.69969	4.01849e-07	0	0	0	0	0	0	0	1.69969	0	0	0	0	0	0	0	0	0	0
Scytalidium lignicola		Ascomycota	Saprotroph	Wood Saprotroph	Saprotroph	4.54953	1.07562e-06	0	0	0	0	0	0	2	2.54953	0	0	0	0	0	0	0	0	0	0
Seimatosporium pistaciae	Xylariales	Ascomycota	Pathotroph	Plant Pathogen	Plant Pathogen	11.9448	2.82406e-06	0	0	0	0	0	11.9448	0	0	0	0	0	0	0	0	0	0	0	0
Septoria citricola	Capnodiales	Ascomycota	Pathotroph	Plant Pathogen	Plant Pathogen	2.42881	5.74231e-07	0	0	0	0	0	0	0	0	0	0	2.42881	0	0	0	0	0	0	0
Septoria malagutii	Capnodiales	Ascomycota	Pathotroph	Plant Pathogen	Plant Pathogen	59.9649	1.41772e-05	3.30482	0	0	6.29765	0	8.95863	1	7.6486	5.58567	19.0096	0	0	4.37497	0	0	3.78499	0	0
Simplicillium subtropicum	Hypocreales	Ascomycota	Pathotroph	Animal Pathogen	Animal Pathogen	2.55423	6.03883e-07	0	0	0	0	0	0	0	0	0	0	0	2.55423	0	0	0	0	0	0
Slopeiomyces cylindrosporus	Magnaporthales	Ascomycota	-	-	Unassigned	2.26166	5.34713e-07	0	0	0	0	0	0	1	0	0	0	0	0	0	0	0	1.26166	0	0
Soloacrosporiella acaciae		Ascomycota	-	-	Unassigned	12.6623	2.99369e-06	7.55387	0	0	0	0	0	0	0	0	0	0	5.10846	0	0	0	0	0	0
Spencermartinsia rosulata	Botryosphaeriales	Ascomycota	Pathotroph	Plant Pathogen	Plant Pathogen	2.26305	5.3504e-07	0	0	0	0	0	0	0	0	0	2.26305	0	0	0	0	0	0	0	0
Sphaerulina pelargonii	Capnodiales	Ascomycota	Symbiotroph	Lichenized	Lichenized	3.37906	7.98894e-07	0	0	0	1.67937	0	0	0	1.69969	0	0	0	0	0	0	0	0	0	0
Sphinctrina intermedia	Mycocaliciales	Ascomycota	Pathotroph	Lichen Parasite	Other	4.64125	1.09731e-06	0	0	0	0	2.11793	0	0	0	0	0	0	0	0	0	0	2.52332	0	0
Stagonospora pseudopaludosa	Pleosporales	Ascomycota	Pathotroph	Plant Pathogen	Plant Pathogen	3.62087	8.56064e-07	0	0	0	0	0	0	0	0	0	3.62087	0	0	0	0	0	0	0	0
Staninwardia suttonii	Capnodiales	Ascomycota	-	-	Unassigned	6.75479	1.597e-06	0	0	0	2.9389	0	0	0	0	0	0	0	2.55423	0	0	0	1.26166	0	0
Stictis confusa	Ostropales	Ascomycota	Symbiotroph	Lichenized	Lichenized	8.30124	1.96262e-06	0	0	0	0	0	0	0	0	0	0	0	8.30124	0	0	0	0	0	0
Sugiyamaella marionensis	Saccharomycetales	Ascomycota	-	-	Unassigned	1.19797	2.8323e-07	0	0	0	0	0	0	0	0	0	0	0	0	0	0	0	0	0	1.19797
Talaromyces coalescens	Eurotiales	Ascomycota	Saprotroph	Undefined Saprotroph	Saprotroph	74.5945	1.7636e-05	74.5945	0	0	0	0	0	0	0	0	0	0	0	0	0	0	0	0	0
Talaromyces duclauxii	Eurotiales	Ascomycota	Saprotroph	Undefined Saprotroph	Saprotroph	3.30482	7.81341e-07	3.30482	0	0	0	0	0	0	0	0	0	0	0	0	0	0	0	0	0
Talaromyces loliensis	Eurotiales	Ascomycota	Saprotroph	Undefined Saprotroph	Saprotroph	3.06248	7.24046e-07	0	0	0	0	0	0	0	0	0	0	0	0	3.06248	0	0	0	0	0
Talaromyces palmae	Eurotiales	Ascomycota	Saprotroph	Undefined Saprotroph	Saprotroph	5.19329	1.22782e-06	5.19329	0	0	0	0	0	0	0	0	0	0	0	0	0	0	0	0	0
Talaromyces phialosporus	Eurotiales	Ascomycota	Saprotroph	Undefined Saprotroph	Saprotroph	1116.7	0.000264015	1087.76	0	0	0	0	0	0	0	0	0	3.40033	25.5423	0	0	0	0	0	0
Tamhinispora indica	Tubeufiales	Ascomycota	Saprotroph	Undefined Saprotroph	Saprotroph	6.30389	1.4904e-06	0	0	0	0	0	0	1	0	0	2.71565	0	0	0	0	0	0	2.58824	0
Terfezia albida	Pezizales	Ascomycota	Symbiotroph	Ectomycorrhizal	Ectomycorrhizal	2011.54	0.000475577	83.5647	0	0	0	0	0	0	0	0	1860.22	38.3752	29.3736	0	0	0	0	0	0
Terfezia eliocrocae	Pezizales	Ascomycota	Symbiotroph	Ectomycorrhizal	Ectomycorrhizal	261.222	6.17594e-05	202.066	0	0	0	0	0	0	0	0	9.05218	43.7186	6.38557	0	0	0	0	0	0
Terfezia extremadurensis	Pezizales	Ascomycota	Symbiotroph	Ectomycorrhizal	Ectomycorrhizal	25.4161	6.00899e-06	7.55387	0	0	0	0	0	0	0	0	8.14696	9.71524	0	0	0	0	0	0	0
Terfezia pseudoleptoderma	Pezizales	Ascomycota	Symbiotroph	Ectomycorrhizal	Ectomycorrhizal	292.882	6.92446e-05	267.69	0	0	0	0	0	0	0	0	20.82	4.37186	0	0	0	0	0	0	0
Thermomyces lanuginosus	Eurotiales	Ascomycota	Pathotroph-Symbiotroph	Endophyte-Plant Pathogen	Endophyte	1.74999	4.13741e-07	0	0	0	0	0	0	0	0	0	0	0	0	1.74999	0	0	0	0	0
Thysanorea papuana	Chaetothyriales	Ascomycota	Saprotroph	Undefined Saprotroph	Saprotroph	7.66269	1.81165e-06	0	0	0	0	0	0	0	0	0	0	0	7.66269	0	0	0	0	0	0
Tothia spartii	Venturiales	Ascomycota	Saprotroph	Undefined Saprotroph	Saprotroph	366.54	8.66592e-05	4.24905	0	0	3.35875	3.70637	14.9311	10	11.048	7.68029	49.3344	4.37186	245.206	2.62498	0	0	8.83163	0	1.19797
Toxicocladosporium ficiniae	Capnodiales	Ascomycota	Pathotroph-Symbiotroph	Endophyte-Plant Pathogen	Endophyte	4.90506	1.15968e-06	0	0	0	0	0	0	1	0	2.09462	1.81044	0	0	0	0	0	0	0	0
Toxicocladosporium posoqueriae	Capnodiales	Ascomycota	Pathotroph-Symbiotroph	Endophyte-Plant Pathogen	Endophyte	7.09785	1.67811e-06	0	0	0	0	0	0	0	0	2.09462	1.81044	0	3.19279	0	0	0	0	0	0
Toxicocladosporium pseudovelox	Capnodiales	Ascomycota	Pathotroph-Symbiotroph	Endophyte-Plant Pathogen	Endophyte	2.26305	5.3504e-07	0	0	0	0	0	0	0	0	0	2.26305	0	0	0	0	0	0	0	0
Toxicocladosporium strelitziae	Capnodiales	Ascomycota	Pathotroph-Symbiotroph	Endophyte-Plant Pathogen	Endophyte	17.7506	4.19669e-06	0	0	0	0	0	0	1	4.24922	0	7.69436	2.91457	0	0	0	0	1.89249	0	0
Trapeliopsis flexuosa	Trapeliales	Ascomycota	Symbiotroph	Lichenized	Lichenized	6.93914	1.64058e-06	0	0	0	0	0	0	0	0	0	0	0	0	0	0	0	6.93914	0	0
Tricharina praecox	Pezizales	Ascomycota	Saprotroph	Undefined Saprotroph	Saprotroph	398521	0.0942202	24.078	185.411	0	3.35875	19.0614	55424.1	4802	35245.6	6656.72	38173.5	460.017	926.546	144.374	2565.66	45117.9	17095.5	183158	8518.77
Trichoderma appalachiense	Hypocreales	Ascomycota	Pathotroph-Saprotroph-Symbiotroph	Endophyte-Epiphyt-Fungal Parasite-Plant Pathogen-Wood Saprotroph	Endophyte-Epiphyt-Fungal Parasite-Plant Pathogen-Wood Saprotroph	15.8474	3.74673e-06	0	0	3.33934	0	0	0	1	0	0	0	0	0	0	0	0	2.52332	0	8.98478
Trichoderma asperellum	Hypocreales	Ascomycota	Symbiotroph	Endophyte	Endophyte	5.09907	1.20555e-06	0	0	0	0	0	0	0	5.09907	0	0	0	0	0	0	0	0	0	0
Trichoderma caerulescens	Hypocreales	Ascomycota	Pathotroph-Saprotroph-Symbiotroph	Endophyte-Epiphyt-Fungal Parasite-Plant Pathogen-Wood Saprotroph	Endophyte-Epiphyt-Fungal Parasite-Plant Pathogen-Wood Saprotroph	1	2.36425e-07	0	0	0	0	0	0	1	0	0	0	0	0	0	0	0	0	0	0
Trichoderma crassum	Hypocreales	Ascomycota	Pathotroph-Saprotroph-Symbiotroph	Endophyte-Epiphyt-Fungal Parasite-Plant Pathogen-Wood Saprotroph	Endophyte-Epiphyt-Fungal Parasite-Plant Pathogen-Wood Saprotroph	13.3945	3.16679e-06	0	0	5.24753	0	0	0	0	0	0	8.14696	0	0	0	0	0	0	0	0
Trichoderma cremeum	Hypocreales	Ascomycota	Pathotroph-Saprotroph-Symbiotroph	Endophyte-Epiphyt-Fungal Parasite-Plant Pathogen-Wood Saprotroph	Endophyte-Epiphyt-Fungal Parasite-Plant Pathogen-Wood Saprotroph	16.6958	3.9473e-06	0	16.6958	0	0	0	0	0	0	0	0	0	0	0	0	0	0	0	0
Trichoderma crystalligenum	Hypocreales	Ascomycota	Pathotroph-Saprotroph-Symbiotroph	Endophyte-Epiphyt-Fungal Parasite-Plant Pathogen-Wood Saprotroph	Endophyte-Epiphyt-Fungal Parasite-Plant Pathogen-Wood Saprotroph	1.94305	4.59385e-07	0	0	0	0	0	0	0	0	0	0	1.94305	0	0	0	0	0	0	0
Trichoderma delicatulum	Hypocreales	Ascomycota	Pathotroph-Saprotroph-Symbiotroph	Endophyte-Epiphyt-Fungal Parasite-Plant Pathogen-Wood Saprotroph	Endophyte-Epiphyt-Fungal Parasite-Plant Pathogen-Wood Saprotroph	37.4363	8.85088e-06	0	19.332	0	0	0	0	0	0	0	18.1044	0	0	0	0	0	0	0	0
Trichoderma fertile	Hypocreales	Ascomycota	Pathotroph-Saprotroph-Symbiotroph	Endophyte-Epiphyt-Fungal Parasite-Plant Pathogen-Wood Saprotroph	Endophyte-Epiphyt-Fungal Parasite-Plant Pathogen-Wood Saprotroph	47.6841	1.12737e-05	0	0	0	0	9.53068	0	20	0	18.1534	0	0	0	0	0	0	0	0	0
Trichoderma fomiticola	Hypocreales	Ascomycota	Pathotroph-Saprotroph-Symbiotroph	Endophyte-Epiphyt-Fungal Parasite-Plant Pathogen-Wood Saprotroph	Endophyte-Epiphyt-Fungal Parasite-Plant Pathogen-Wood Saprotroph	57.6823	1.36375e-05	0	0	0	0	6.88327	0	27	4.24922	19.5498	0	0	0	0	0	0	0	0	0
Trichoderma hamatum	Hypocreales	Ascomycota	Pathotroph-Saprotroph-Symbiotroph	Endophyte-Epiphyt-Fungal Parasite-Plant Pathogen-Wood Saprotroph	Endophyte-Epiphyt-Fungal Parasite-Plant Pathogen-Wood Saprotroph	2.99493	7.08075e-07	0	0	0	0	0	0	0	0	0	0	0	0	0	0	0	0	0	2.99493
Trichoderma leucopus	Hypocreales	Ascomycota	Pathotroph-Saprotroph-Symbiotroph	Endophyte-Epiphyt-Fungal Parasite-Plant Pathogen-Wood Saprotroph	Endophyte-Epiphyt-Fungal Parasite-Plant Pathogen-Wood Saprotroph	2.81044	6.64457e-07	0	0	0	0	0	0	1	0	0	1.81044	0	0	0	0	0	0	0	0
Trichoderma longipile	Hypocreales	Ascomycota	Pathotroph-Saprotroph-Symbiotroph	Endophyte-Epiphyt-Fungal Parasite-Plant Pathogen-Wood Saprotroph	Endophyte-Epiphyt-Fungal Parasite-Plant Pathogen-Wood Saprotroph	18.9889	4.48945e-06	0	0	12.4033	0	0	0	1	0	5.58567	0	0	0	0	0	0	0	0	0
Trichoderma luteocrystallinum	Hypocreales	Ascomycota	Pathotroph-Saprotroph-Symbiotroph	Endophyte-Epiphyt-Fungal Parasite-Plant Pathogen-Wood Saprotroph	Endophyte-Epiphyt-Fungal Parasite-Plant Pathogen-Wood Saprotroph	1.39642	3.30147e-07	0	0	0	0	0	0	0	0	1.39642	0	0	0	0	0	0	0	0	0
Trichoderma martiale	Hypocreales	Ascomycota	Symbiotroph	Endophyte	Endophyte	69.186	1.63573e-05	0	0	5.72458	0	0	0	5	5.09907	2.79283	0	0	0	0	0	0	5.04665	0	45.5229
Trichoderma moravicum	Hypocreales	Ascomycota	Pathotroph-Saprotroph-Symbiotroph	Endophyte-Epiphyt-Fungal Parasite-Plant Pathogen-Wood Saprotroph	Endophyte-Epiphyt-Fungal Parasite-Plant Pathogen-Wood Saprotroph	4.98486	1.17854e-06	0	0	0	0	1.58845	0	2	0	1.39642	0	0	0	0	0	0	0	0	0
Trichoderma pachypallidum	Hypocreales	Ascomycota	Pathotroph-Saprotroph-Symbiotroph	Endophyte-Epiphyt-Fungal Parasite-Plant Pathogen-Wood Saprotroph	Endophyte-Epiphyt-Fungal Parasite-Plant Pathogen-Wood Saprotroph	1	2.36425e-07	0	0	0	0	0	0	1	0	0	0	0	0	0	0	0	0	0	0
Trichoderma parapiluliferum	Hypocreales	Ascomycota	Pathotroph-Saprotroph-Symbiotroph	Endophyte-Epiphyt-Fungal Parasite-Plant Pathogen-Wood Saprotroph	Endophyte-Epiphyt-Fungal Parasite-Plant Pathogen-Wood Saprotroph	31.1836	7.37257e-06	0	0	0	4.61827	12.1781	0	9	0	4.18925	0	0	0	0	0	0	0	0	1.19797
Trichoderma paraviridescens	Hypocreales	Ascomycota	Pathotroph-Saprotroph-Symbiotroph	Endophyte-Epiphyt-Fungal Parasite-Plant Pathogen-Wood Saprotroph	Endophyte-Epiphyt-Fungal Parasite-Plant Pathogen-Wood Saprotroph	2.39594	5.6646e-07	0	0	0	0	0	0	0	0	0	0	0	0	0	0	0	0	0	2.39594
Trichoderma piluliferum	Hypocreales	Ascomycota	Pathotroph-Saprotroph-Symbiotroph	Endophyte-Epiphyt-Fungal Parasite-Plant Pathogen-Wood Saprotroph	Endophyte-Epiphyt-Fungal Parasite-Plant Pathogen-Wood Saprotroph	7.19797	1.70178e-06	0	0	0	0	0	0	6	0	0	0	0	0	0	0	0	0	0	1.19797
Trichoderma polysporum	Hypocreales	Ascomycota	Pathotroph	Fungal Parasite	Other	7.41111	1.75217e-06	0	0	0	4.61827	0	0	0	0	2.79283	0	0	0	0	0	0	0	0	0
Trichoderma poronioideum	Hypocreales	Ascomycota	Pathotroph-Saprotroph-Symbiotroph	Endophyte-Epiphyt-Fungal Parasite-Plant Pathogen-Wood Saprotroph	Endophyte-Epiphyt-Fungal Parasite-Plant Pathogen-Wood Saprotroph	1	2.36425e-07	0	0	0	0	0	0	1	0	0	0	0	0	0	0	0	0	0	0
Trichoderma pseudogelatinosum	Hypocreales	Ascomycota	Pathotroph-Saprotroph-Symbiotroph	Endophyte-Epiphyt-Fungal Parasite-Plant Pathogen-Wood Saprotroph	Endophyte-Epiphyt-Fungal Parasite-Plant Pathogen-Wood Saprotroph	34.9411	8.26094e-06	1.88847	2.19682	2.38524	0	2.64741	0	6	3.39938	13.9642	0	0	0	0	0	0	1.26166	0	1.19797
Trichoderma pseudonigrovirens	Hypocreales	Ascomycota	Pathotroph-Saprotroph-Symbiotroph	Endophyte-Epiphyt-Fungal Parasite-Plant Pathogen-Wood Saprotroph	Endophyte-Epiphyt-Fungal Parasite-Plant Pathogen-Wood Saprotroph	3.56789	8.43537e-07	0	1.75745	0	0	0	0	0	0	0	1.81044	0	0	0	0	0	0	0	0
Trichoderma pubescens	Hypocreales	Ascomycota	Symbiotroph	Endophyte	Endophyte	3.39938	8.03697e-07	0	0	0	0	0	0	0	3.39938	0	0	0	0	0	0	0	0	0	0
Trichoderma rufobrunneum	Hypocreales	Ascomycota	Pathotroph-Saprotroph-Symbiotroph	Endophyte-Epiphyt-Fungal Parasite-Plant Pathogen-Wood Saprotroph	Endophyte-Epiphyt-Fungal Parasite-Plant Pathogen-Wood Saprotroph	1	2.36425e-07	0	0	0	0	0	0	1	0	0	0	0	0	0	0	0	0	0	0
Trichoderma sinuosum	Hypocreales	Ascomycota	Pathotroph-Saprotroph-Symbiotroph	Endophyte-Epiphyt-Fungal Parasite-Plant Pathogen-Wood Saprotroph	Endophyte-Epiphyt-Fungal Parasite-Plant Pathogen-Wood Saprotroph	2.63618	6.23258e-07	0	2.63618	0	0	0	0	0	0	0	0	0	0	0	0	0	0	0	0
Trichoderma spirale	Hypocreales	Ascomycota	Pathotroph-Saprotroph-Symbiotroph	Endophyte-Epiphyt-Fungal Parasite-Plant Pathogen-Wood Saprotroph	Endophyte-Epiphyt-Fungal Parasite-Plant Pathogen-Wood Saprotroph	35.495	8.39189e-06	1.41635	0	29.0999	0	0	0	0	0	0	4.9787	0	0	0	0	0	0	0	0
Trichoderma stilbohypoxyli	Hypocreales	Ascomycota	Pathotroph-Saprotroph-Symbiotroph	Endophyte-Epiphyt-Fungal Parasite-Plant Pathogen-Wood Saprotroph	Endophyte-Epiphyt-Fungal Parasite-Plant Pathogen-Wood Saprotroph	4.89306	1.15684e-06	0	0	0	0	0	0	0	1.69969	1.39642	0	0	0	0	0	0	0	0	1.79696
Trichoderma strigosellum	Hypocreales	Ascomycota	Pathotroph-Saprotroph-Symbiotroph	Endophyte-Epiphyt-Fungal Parasite-Plant Pathogen-Wood Saprotroph	Endophyte-Epiphyt-Fungal Parasite-Plant Pathogen-Wood Saprotroph	1.79696	4.24845e-07	0	0	0	0	0	0	0	0	0	0	0	0	0	0	0	0	0	1.79696
Trichoderma stromaticum	Hypocreales	Ascomycota	Symbiotroph	Endophyte	Endophyte	11.6652	2.75793e-06	0	0	0	0	1.58845	0	1	0	9.07671	0	0	0	0	0	0	0	0	0
Trichoderma surrotundum	Hypocreales	Ascomycota	Pathotroph-Saprotroph-Symbiotroph	Endophyte-Epiphyt-Fungal Parasite-Plant Pathogen-Wood Saprotroph	Endophyte-Epiphyt-Fungal Parasite-Plant Pathogen-Wood Saprotroph	20.2107	4.77831e-06	0	20.2107	0	0	0	0	0	0	0	0	0	0	0	0	0	0	0	0
Trichoderma texanum	Hypocreales	Ascomycota	Pathotroph-Saprotroph-Symbiotroph	Endophyte-Epiphyt-Fungal Parasite-Plant Pathogen-Wood Saprotroph	Endophyte-Epiphyt-Fungal Parasite-Plant Pathogen-Wood Saprotroph	31.7462	7.50559e-06	0	0	0	0	0	0	0	0	0	0	0	0	0	0	0	0	0	31.7462
Trichoderma theobromicola	Hypocreales	Ascomycota	Pathotroph-Saprotroph-Symbiotroph	Endophyte-Epiphyt-Fungal Parasite-Plant Pathogen-Wood Saprotroph	Endophyte-Epiphyt-Fungal Parasite-Plant Pathogen-Wood Saprotroph	9.34829	2.21017e-06	0	0	0	0	0	0	0	9.34829	0	0	0	0	0	0	0	0	0	0
Trichoderma virescentiflavum	Hypocreales	Ascomycota	Pathotroph-Saprotroph-Symbiotroph	Endophyte-Epiphyt-Fungal Parasite-Plant Pathogen-Wood Saprotroph	Endophyte-Epiphyt-Fungal Parasite-Plant Pathogen-Wood Saprotroph	54.0417	1.27768e-05	0	54.0417	0	0	0	0	0	0	0	0	0	0	0	0	0	0	0	0
Trichoderma yunnanense	Hypocreales	Ascomycota	Pathotroph-Saprotroph-Symbiotroph	Endophyte-Epiphyt-Fungal Parasite-Plant Pathogen-Wood Saprotroph	Endophyte-Epiphyt-Fungal Parasite-Plant Pathogen-Wood Saprotroph	72.8566	1.72251e-05	0	0	0	0	0	0	2	50.1408	5.58567	0	0	0	0	0	15.1301	0	0	0
Trichoglossum hirsutum	Geoglossales	Ascomycota	Saprotroph	Undefined Saprotroph	Saprotroph	20.5014	4.84704e-06	0	0	0	0	0	0	1	10.1981	4.88746	0	0	0	0	0	0	4.41582	0	0
Trichomonascus ciferrii	Saccharomycetales	Ascomycota	Pathotroph	Animal Pathogen	Animal Pathogen	2.09462	4.95221e-07	0	0	0	0	0	0	0	0	2.09462	0	0	0	0	0	0	0	0	0
Trichophyton rubrum	Onygenales	Ascomycota	Saprotroph	Undefined Saprotroph	Saprotroph	59.1871	1.39933e-05	0	0	0	0	0	0	1	0	0	0	0	0	58.1871	0	0	0	0	0
Trichothecium ovalisporum	Hypocreales	Ascomycota	Pathotroph	Plant Pathogen	Plant Pathogen	2.26305	5.3504e-07	0	0	0	0	0	0	0	0	0	2.26305	0	0	0	0	0	0	0	0
Trimmatothelopsis gordensis	Acarosporales	Ascomycota	Symbiotroph	Lichenized	Lichenized	969.502	0.000229214	14.1635	3.51491	22.8983	15.954	4.76534	80.0305	1	29.7446	11.1713	568.93	163.216	9.57836	30.6248	0	0	12.6166	1.29412	0
Tubakia seoraksanensis	Diaporthales	Ascomycota	Pathotroph	Plant Pathogen	Plant Pathogen	4.28843	1.01389e-06	0	0	0	0	0	0	0	0	0	0	0	0	0	0	0	1.89249	0	2.39594
Tuber anniae	Pezizales	Ascomycota	Symbiotroph	Ectomycorrhizal	Ectomycorrhizal	152.966	3.61649e-05	152.966	0	0	0	0	0	0	0	0	0	0	0	0	0	0	0	0	0
Tuber bellisporum	Pezizales	Ascomycota	Symbiotroph	Ectomycorrhizal	Ectomycorrhizal	4.72117	1.1162e-06	4.72117	0	0	0	0	0	0	0	0	0	0	0	0	0	0	0	0	0
Tuber castellanoi	Pezizales	Ascomycota	Symbiotroph	Ectomycorrhizal	Ectomycorrhizal	20.1381	4.76113e-06	18.4126	0	0	0	0	0	0	0	0	0	0	0	0	0	0	0	1.72549	0
Tuber castilloi	Pezizales	Ascomycota	Symbiotroph	Ectomycorrhizal	Ectomycorrhizal	1	2.36425e-07	0	0	0	0	0	0	1	0	0	0	0	0	0	0	0	0	0	0
Tuber cistophilum	Pezizales	Ascomycota	Symbiotroph	Ectomycorrhizal	Ectomycorrhizal	28.1233	6.64904e-06	25.9664	0	0	0	0	0	0	0	0	0	0	0	0	0	0	0	2.15687	0
Tuber liyuanum	Pezizales	Ascomycota	Symbiotroph	Ectomycorrhizal	Ectomycorrhizal	1.41635	3.3486e-07	1.41635	0	0	0	0	0	0	0	0	0	0	0	0	0	0	0	0	0
Tuber mexiusanum	Pezizales	Ascomycota	Symbiotroph	Ectomycorrhizal	Ectomycorrhizal	1	2.36425e-07	0	0	0	0	0	0	1	0	0	0	0	0	0	0	0	0	0	0
Tuber oregonense	Pezizales	Ascomycota	Symbiotroph	Ectomycorrhizal	Ectomycorrhizal	4.72117	1.1162e-06	4.72117	0	0	0	0	0	0	0	0	0	0	0	0	0	0	0	0	0
Tuber sinosphaerosporum	Pezizales	Ascomycota	Symbiotroph	Ectomycorrhizal	Ectomycorrhizal	77.8993	1.84173e-05	77.8993	0	0	0	0	0	0	0	0	0	0	0	0	0	0	0	0	0
Umbilicaria iberica	Umbilicariales	Ascomycota	Symbiotroph	Lichenized	Lichenized	2.86229	6.76716e-07	0	0	2.86229	0	0	0	0	0	0	0	0	0	0	0	0	0	0	0
Uncinocarpus reesii	Onygenales	Ascomycota	Saprotroph	Undefined Saprotroph	Saprotroph	9.44234	2.2324e-06	9.44234	0	0	0	0	0	0	0	0	0	0	0	0	0	0	0	0	0
Urnula padeniana	Pezizales	Ascomycota	Saprotroph	Undefined Saprotroph	Saprotroph	202.338	4.78378e-05	0	1.75745	0	0	0	5.37518	2	4.24922	1.39642	3.62087	102.01	6.38557	0	0	8.4056	10.7241	55.2158	1.19797
Uwebraunia dekkeri	Capnodiales	Ascomycota	Saprotroph	Undefined Saprotroph	Saprotroph	1.19797	2.8323e-07	0	0	0	0	0	0	0	0	0	0	0	0	0	0	0	0	0	1.19797
Uwebraunia musae	Capnodiales	Ascomycota	Saprotroph	Undefined Saprotroph	Saprotroph	1	2.36425e-07	0	0	0	0	0	0	1	0	0	0	0	0	0	0	0	0	0	0
Vanderwaltozyma polyspora	Saccharomycetales	Ascomycota	-	-	Unassigned	1103.85	0.000260977	17.9404	0	0	7.13733	50.8303	0	0	0	0	0	103.953	632.81	0	0	0	0	291.177	0
Vanderwaltozyma verrucispora	Saccharomycetales	Ascomycota	-	-	Unassigned	5.29482	1.25183e-06	0	0	0	0	5.29482	0	0	0	0	0	0	0	0	0	0	0	0	0
Variocladium giganteum		Ascomycota	-	-	Unassigned	21.2478	5.02352e-06	0	0	0	0	0	6.56967	2	3.39938	6.28387	0	0	0	0	0	0	0	0	2.99493
Veronaea botryosa	Chaetothyriales	Ascomycota	Pathotroph	Plant Pathogen	Plant Pathogen	5.88392	1.3911e-06	0	0	0	0	0	0	0	0	0	5.88392	0	0	0	0	0	0	0	0
Veronaea compacta	Chaetothyriales	Ascomycota	Pathotroph	Plant Pathogen	Plant Pathogen	10.4345	2.46698e-06	0	0	0	0	0	0	0	0	0	7.24175	0	3.19279	0	0	0	0	0	0
Veronaea japonica	Chaetothyriales	Ascomycota	Pathotroph	Plant Pathogen	Plant Pathogen	89.8302	2.12381e-05	0	0	11.9262	0	0	0	0	0	0	0	0	77.904	0	0	0	0	0	0
Verrucaria hydrophila	Verrucariales	Ascomycota	Symbiotroph	Lichenized	Lichenized	101.126	2.39087e-05	0	0	0	5.03812	0	2.98621	6	17.8467	37.7032	0	0	0	5.68747	0	0	25.8641	0	0
Verrucaria placida	Verrucariales	Ascomycota	Symbiotroph	Lichenized	Lichenized	11.8344	2.79796e-06	0	0	0	0	0	0	1	0	7.68029	0	0	0	0	0	0	3.15415	0	0
Verrucaria rosula	Verrucariales	Ascomycota	Symbiotroph	Lichenized	Lichenized	2.39594	5.6646e-07	0	0	0	0	0	0	0	0	0	0	0	0	0	0	0	0	0	2.39594
Versicolorisporium triseptatum	Pleosporales	Ascomycota	-	-	Unassigned	7.77219	1.83754e-06	0	0	0	0	0	0	0	0	0	0	7.77219	0	0	0	0	0	0	0
Vestigium trifidum	Helotiales	Ascomycota	Symbiotroph	Endophyte	Endophyte	218.265	5.16033e-05	0	13.6203	10.018	2.51906	83.6582	0	3	51.8405	9.77492	8.59957	0	0	10.4999	4.81062	0	16.4016	1.72549	1.79696
Vonarxia vagans	Chaetothyriales	Ascomycota	-	-	Unassigned	8.87085	2.09729e-06	0	0	0	0	0	0	0	0	1.39642	0	0	0	0	0	0	5.67748	0	1.79696
Westerdykella dispersa	Pleosporales	Ascomycota	Saprotroph	Undefined Saprotroph	Saprotroph	9.91766	2.34478e-06	0	1.31809	0	0	0	0	0	0	0	8.59957	0	0	0	0	0	0	0	0
Wetmoreana decipioides	Teloschistales	Ascomycota	Symbiotroph	Lichenized	Lichenized	35.4924	8.39129e-06	0	0	0	0	0	8.95863	0	7.6486	0	11.3152	0	0	0	0	0	7.56997	0	0
Wirthiotrema duplomarginatum	Ostropales	Ascomycota	Symbiotroph	Lichenized	Lichenized	8.17582	1.93297e-06	0	0	0	0	0	0	0	0	0	0	2.42881	5.74701	0	0	0	0	0	0
Wojnowiciella eucalypti	Pleosporales	Ascomycota	-	-	Unassigned	1.69969	4.01849e-07	0	0	0	0	0	0	0	1.69969	0	0	0	0	0	0	0	0	0	0
Xenoacremonium recifei	Hypocreales	Ascomycota	-	-	Unassigned	3.58114	8.46669e-07	0	1.31809	0	0	0	0	0	0	0	2.26305	0	0	0	0	0	0	0	0
Xenocamarosporium acaciae	Pleosporales	Ascomycota	-	-	Unassigned	6.55503	1.54977e-06	0	0	0	0	0	0	0	0	0	0	0	3.19279	0	0	3.36224	0	0	0
Xenophacidiella pseudocatenata	Capnodiales	Ascomycota	Pathotroph	Plant Pathogen	Plant Pathogen	17.2959	4.08917e-06	0	0	0	5.8778	0	0	1	1.69969	0	3.16826	0	0	0	0	0	3.15415	0	2.39594
Xylona heveae	Xylonomycetales	Ascomycota	Symbiotroph	Endophyte	Endophyte	35.8612	8.47848e-06	0	0	0	0	0	0	0	0	0	4.07348	3.40033	0	0	0	0	28.3874	0	0
Yamadazyma philogaea	Saccharomycetales	Ascomycota	-	-	Unassigned	8.93436	2.1123e-06	0	0	0	0	0	0	0	0	4.18925	0	0	0	0	0	0	0	4.74511	0
Zasmidium dalbergiae	Capnodiales	Ascomycota	Saprotroph	Undefined Saprotroph	Saprotroph	3.42881	8.10655e-07	0	0	0	0	0	0	1	0	0	0	2.42881	0	0	0	0	0	0	0
Zasmidium eucalyptigenum	Capnodiales	Ascomycota	Saprotroph	Undefined Saprotroph	Saprotroph	382.511	9.04351e-05	10.8587	2.19682	13.3573	28.1295	7.41275	10.1531	0	16.147	3.49104	182.854	48.5762	15.9639	17.9374	0	15.9706	9.46246	0	0
Zasmidium macluricola	Capnodiales	Ascomycota	Saprotroph	Undefined Saprotroph	Saprotroph	7.73294	1.82826e-06	0	0	0	0	0	0	0	0	1.39642	6.33653	0	0	0	0	0	0	0	0
Zymoseptoria verkleyi	Capnodiales	Ascomycota	-	-	Unassigned	2.71565	6.42048e-07	0	0	0	0	0	0	0	0	0	2.71565	0	0	0	0	0	0	0	0	476141	11.2572
[Cryptococcus] cuniculi	Trichosporonales	Basidiomycota	-	-	Unassigned	2.09462	4.95221e-07	0	0	0	0	0	0	0	0	2.09462	0	0	0	0	0	0	0	0	0
[Rhodotorula] nothofagi		Basidiomycota	-	-	Unassigned	1.39642	3.30147e-07	0	0	0	0	0	0	0	0	1.39642	0	0	0	0	0	0	0	0	0
Abundisporus sclerosetosus	Polyporales	Basidiomycota	Saprotroph	Undefined Saprotroph	Saprotroph	1731.18	0.000409293	1.41635	0	0	10.4961	21.7088	88.9891	70	223.509	171.759	2.26305	0	0	5.68747	127.481	0	107.872	227.334	672.661
Agaricus atrodiscus	Agaricales	Basidiomycota	Saprotroph	Undefined Saprotroph	Saprotroph	8065.9	0.00190698	2.8327	2.19682	1.90819	136.029	153.55	2.98621	565	767.41	4025.17	4.07348	36.4321	0	1222.81	7.21593	0	252.963	3.01961	882.306
Agaricus chartaceus	Agaricales	Basidiomycota	Saprotroph	Undefined Saprotroph	Saprotroph	22.8119	5.39331e-06	0	11.8628	3.81639	5.03812	0	0	0	0	2.09462	0	0	0	0	0	0	0	0	0
Agaricus cupressophilus	Agaricales	Basidiomycota	Saprotroph	Undefined Saprotroph	Saprotroph	3.0048	7.10408e-07	1.41635	0	0	0	1.58845	0	0	0	0	0	0	0	0	0	0	0	0	0
Agaricus eburneocanus	Agaricales	Basidiomycota	Saprotroph	Undefined Saprotroph	Saprotroph	1.26166	2.98288e-07	0	0	0	0	0	0	0	0	0	0	0	0	0	0	0	1.26166	0	0
Agaricus erythrosarx	Agaricales	Basidiomycota	Saprotroph	Undefined Saprotroph	Saprotroph	14.7303	3.48262e-06	1.41635	0	0	9.65639	0	0	0	0	0	0	0	0	0	0	0	1.26166	0	2.39594
Agaricus flocculosipes	Agaricales	Basidiomycota	Saprotroph	Undefined Saprotroph	Saprotroph	1.67937	3.97045e-07	0	0	0	1.67937	0	0	0	0	0	0	0	0	0	0	0	0	0	0
Agaricus megacystidiatus	Agaricales	Basidiomycota	Saprotroph	Undefined Saprotroph	Saprotroph	176.811	4.18024e-05	0	0	2.86229	126.793	38.1227	0	1	2.54953	4.18925	0	0	0	0	0	0	0	1.29412	0
Agaricus megalosporus	Agaricales	Basidiomycota	Saprotroph	Undefined Saprotroph	Saprotroph	8.39686	1.98523e-06	0	0	0	8.39686	0	0	0	0	0	0	0	0	0	0	0	0	0	0
Agaricus microvolvatulus	Agaricales	Basidiomycota	Saprotroph	Undefined Saprotroph	Saprotroph	20.5688	4.86298e-06	0	0	0	0	0	0	0	11.048	0	0	0	0	2.18749	0	0	0	7.33335	0
Agaricus murinocephalus	Agaricales	Basidiomycota	Saprotroph	Undefined Saprotroph	Saprotroph	112.796	2.66677e-05	0	0	0	2.09922	0	0	0	99.4318	0	0	0	0	3.49998	0	0	0	7.76472	0
Agaricus subsubensis	Agaricales	Basidiomycota	Saprotroph	Undefined Saprotroph	Saprotroph	68.3124	1.61507e-05	0	0	3.33934	0	0	0	0	24.6455	0	0	27.2027	0	13.1249	0	0	0	0	0
Agaricus xanthodermulus	Agaricales	Basidiomycota	Saprotroph	Undefined Saprotroph	Saprotroph	3.33934	7.89502e-07	0	0	3.33934	0	0	0	0	0	0	0	0	0	0	0	0	0	0	0
Albatrellus citrinus	Russulales	Basidiomycota	Symbiotroph	Ectomycorrhizal	Ectomycorrhizal	860.978	0.000203556	0	0	0	0	0	0	0	4.24922	0	0	0	2.55423	0	852.282	0	1.89249	0	0
Alpova alpestris	Boletales	Basidiomycota	Symbiotroph	Ectomycorrhizal	Ectomycorrhizal	130.119	3.07633e-05	6.13752	0	0	0	2.11793	0	32	28.0449	12.5677	0	0	0	23.1874	5.61239	0	18.2941	2.15687	0
Amanita altipes	Agaricales	Basidiomycota	Symbiotroph	Ectomycorrhizal	Ectomycorrhizal	5.34338	1.26331e-06	0	0	0	0	0	0	0	0	0	0	5.34338	0	0	0	0	0	0	0
Amanita concentrica	Agaricales	Basidiomycota	Symbiotroph	Ectomycorrhizal	Ectomycorrhizal	609.211	0.000144033	71.7618	0	7.63277	0	5.8243	0	0	521.805	0	0	0	0	2.18749	0	0	0	0	0
Amanita drummondii	Agaricales	Basidiomycota	Symbiotroph	Ectomycorrhizal	Ectomycorrhizal	12.2374	2.89323e-06	0	0	0	0	2.11793	0	0	2.54953	0	0	0	0	0	0	0	7.56997	0	0
Amanita fuligineoides	Agaricales	Basidiomycota	Symbiotroph	Ectomycorrhizal	Ectomycorrhizal	2.52332	5.96576e-07	0	0	0	0	0	0	0	0	0	0	0	0	0	0	0	2.52332	0	0
Amanita ibotengutake	Agaricales	Basidiomycota	Symbiotroph	Ectomycorrhizal	Ectomycorrhizal	311.656	7.36832e-05	0	0	0	213.7	87.894	0	1	4.24922	0	0	0	0	4.81247	0	0	0	0	0
Amanita liquii	Agaricales	Basidiomycota	Symbiotroph	Ectomycorrhizal	Ectomycorrhizal	2.11793	5.00731e-07	0	0	0	0	2.11793	0	0	0	0	0	0	0	0	0	0	0	0	0
Amanita pallidorosea	Agaricales	Basidiomycota	Symbiotroph	Ectomycorrhizal	Ectomycorrhizal	784.206	0.000185406	4.72117	45.2544	55.8146	1.67937	78.8928	0	1	59.4891	503.408	23.5357	4.37186	0	0	0	0	0	6.03923	0
Amanita rimosa	Agaricales	Basidiomycota	Symbiotroph	Ectomycorrhizal	Ectomycorrhizal	22.4067	5.2975e-06	0	1.75745	0	3.35875	7.94223	0	0	9.34829	0	0	0	0	0	0	0	0	0	0
Amanita sinensis	Agaricales	Basidiomycota	Symbiotroph	Ectomycorrhizal	Ectomycorrhizal	5.24787	1.24073e-06	3.30482	0	0	0	0	0	0	0	0	0	1.94305	0	0	0	0	0	0	0
Amanita wadjukiorum	Agaricales	Basidiomycota	Symbiotroph	Ectomycorrhizal	Ectomycorrhizal	39.0955	9.24314e-06	11.3308	0	0	5.03812	3.70637	0	5	1.69969	4.88746	0	3.8861	0	1.74999	0	0	0	0	1.79696
Anamika indica	Agaricales	Basidiomycota	Symbiotroph	Ectomycorrhizal	Ectomycorrhizal	38.4075	9.08048e-06	0	0	13.8344	0	11.6486	0	6	2.54953	0	0	0	0	4.37497	0	0	0	0	0
Anamika lactariolens	Agaricales	Basidiomycota	Symbiotroph	Ectomycorrhizal	Ectomycorrhizal	73.1914	1.73043e-05	0	0	6.67867	0	7.41275	0	3	0	0	0	4.37186	0	0	0	0	51.7281	0	0
Antrodia tropica	Polyporales	Basidiomycota	Saprotroph	Wood Saprotroph	Saprotroph	216.348	5.11499e-05	6.60964	2.19682	3.33934	38.2057	12.1781	4.1807	14	20.3963	4.18925	13.5783	56.8341	8.9398	12.6874	8.81947	4.2028	0	0	5.98985
Antrodiella chinensis	Polyporales	Basidiomycota	Saprotroph	Wood Saprotroph	Saprotroph	31.8887	7.53928e-06	0	2.19682	5.72458	2.51906	0	0	0	0	0	0	0	0	0	0	0	21.4483	0	0
Apiotrichum porosum	Trichosporonales	Basidiomycota	Saprotroph	Soil Saprotroph	Saprotroph	66.8857	1.58134e-05	4.72117	0	7.15572	0	0	0	1	0	2.79283	0	0	0	31.0623	0	11.7678	0	0	8.3858
Aporpium macroporum	Auriculariales	Basidiomycota	Saprotroph	Wood Saprotroph	Saprotroph	19.7943	4.67987e-06	0	0	0	0	0	0	16	1.69969	2.09462	0	0	0	0	0	0	0	0	0
Arthromyces matolae	Agaricales	Basidiomycota	Saprotroph	Undefined Saprotroph	Saprotroph	927.731	0.000219338	1.41635	0	1.90819	3.35875	3.70637	0	0	11.048	2.09462	92.3323	801.993	0	3.49998	0	0	3.78499	2.58824	0
Auricularia nigricans	Auriculariales	Basidiomycota	Saprotroph	Undefined Saprotroph	Saprotroph	2.42881	5.74231e-07	0	0	0	0	0	0	0	0	0	0	2.42881	0	0	0	0	0	0	0
Auricularia scissa	Auriculariales	Basidiomycota	Saprotroph	Undefined Saprotroph	Saprotroph	9.42881	2.2292e-06	0	0	0	0	0	0	7	0	0	0	2.42881	0	0	0	0	0	0	0
Auricularia villosula	Auriculariales	Basidiomycota	Saprotroph	Undefined Saprotroph	Saprotroph	9.42073	2.22729e-06	0	0	0	0	0	0	0	2.54953	0	4.9787	0	0	0	0	0	1.89249	0	0
Auriculoscypha anacardiicola	Septobasidiales	Basidiomycota	Pathotroph	Animal Pathogen	Animal Pathogen	23.8033	5.62769e-06	2.8327	0	0	0	0	0	0	8.49844	7.68029	0	0	0	0	0	0	0	0	4.79188
Auritella foveata	Agaricales	Basidiomycota	Symbiotroph	Ectomycorrhizal	Ectomycorrhizal	6.67786	1.57881e-06	4.24905	0	0	0	0	0	0	0	0	0	2.42881	0	0	0	0	0	0	0
Australovuilleminia coccinea	Corticiales	Basidiomycota	Saprotroph	Undefined Saprotroph	Saprotroph	4221.3	0.000998019	197.817	1.75745	0	47.8621	72.539	363.123	157	609.338	766.633	18.1044	139.899	45.3376	61.2496	1124.88	96.6644	206.913	232.51	79.6651
Bannoa hahajimensis	Erythrobasidiales	Basidiomycota	Saprotroph	Saprotrophic	Saprotroph	6.58098	1.55591e-06	0	1.31809	0	0	0	0	0	0	2.09462	3.16826	0	0	0	0	0	0	0	0
Boletus bainiugan	Boletales	Basidiomycota	Symbiotroph	Ectomycorrhizal	Ectomycorrhizal	545.597	0.000128993	1.88847	0	0	0	0	0	44	43.3421	330.253	0	0	0	6.56246	86.5912	0	3.15415	3.45099	26.3554
Boletus chippewaensis	Boletales	Basidiomycota	Symbiotroph	Ectomycorrhizal	Ectomycorrhizal	179.704	4.24865e-05	0	0	0	0	2.64741	29.2649	0	26.3452	9.77492	0	0	0	0	12.0266	0	3.15415	27.6079	68.8833
Boletus hiratsukae	Boletales	Basidiomycota	Symbiotroph	Ectomycorrhizal	Ectomycorrhizal	22137.8	0.00523392	0	0	0	22.2517	7.94223	3.58345	2900	2229.99	6801.25	0	0	0	394.185	8.81947	0	2060.29	1.72549	7707.75
Boletus nobilissimus	Boletales	Basidiomycota	Symbiotroph	Ectomycorrhizal	Ectomycorrhizal	6.28387	1.48566e-06	0	0	0	0	0	0	0	0	6.28387	0	0	0	0	0	0	0	0	0
Boletus orientialbus	Boletales	Basidiomycota	Symbiotroph	Ectomycorrhizal	Ectomycorrhizal	23	5.43777e-06	0	0	0	0	0	0	23	0	0	0	0	0	0	0	0	0	0	0
Boletus rubriceps	Boletales	Basidiomycota	Symbiotroph	Ectomycorrhizal	Ectomycorrhizal	2089.46	0.000494001	8.4981	0	0	7.13733	15.8845	237.105	40	366.283	294.644	0	19.9162	7.66269	20.1249	220.487	10.0867	64.9756	56.0785	720.58
Boletus shiyong	Boletales	Basidiomycota	Symbiotroph	Ectomycorrhizal	Ectomycorrhizal	524.657	0.000124042	95.3676	0	0	0	0	30.4594	0	31.4442	248.562	10.8626	53.9196	12.1326	11.8124	8.0177	0	22.0791	0	0
Boletus subalpinus	Boletales	Basidiomycota	Symbiotroph	Ectomycorrhizal	Ectomycorrhizal	620.99	0.000146817	0	0	0	0	0	6.56967	17	66.2879	43.9871	0	0	0	120.312	4.00885	10.0867	48.574	194.549	109.614
Boletus variipes	Boletales	Basidiomycota	Symbiotroph	Ectomycorrhizal	Ectomycorrhizal	12.6936	3.00108e-06	0	0	0	0	0	0	1	2.54953	4.88746	0	0	0	0	0	0	1.26166	0	2.99493
Boletus xanthopus	Boletales	Basidiomycota	Symbiotroph	Ectomycorrhizal	Ectomycorrhizal	2620.75	0.00061961	0	0	0	68.0146	29.651	0	41	12.7477	490.84	0	0	0	1459.93	0	0	507.188	0	11.3807
Brevicellicium atlanticum	Trechisporales	Basidiomycota	Saprotroph	Undefined Saprotroph	Saprotroph	22.5552	5.3326e-06	0	0	0	0	0	4.77794	4	8.49844	1.39642	0	0	0	0	0	0	0	3.88236	0
Buckleyzyma aurantiaca		Basidiomycota	-	-	Unassigned	2.09922	4.96306e-07	0	0	0	2.09922	0	0	0	0	0	0	0	0	0	0	0	0	0	0
Bullera alba	Tremellales	Basidiomycota	Symbiotroph	Epiphyte	Other	3.91974	9.26724e-07	0	0	0	0	0	0	0	0	1.39642	0	0	0	0	0	0	2.52332	0	0
Bulleribasidium oberjochense	Tremellales	Basidiomycota	-	-	Unassigned	12.1118	2.86354e-06	0	0	0	0	3.17689	0	0	0	2.09462	0	0	0	0	0	5.04336	0	0	1.79696
Bulleribasidium panici	Tremellales	Basidiomycota	-	-	Unassigned	12.0443	2.84756e-06	0	0	0	0	2.64741	0	0	2.54953	5.58567	0	0	0	0	0	0	1.26166	0	0
Bulleribasidium pseudovariabile	Tremellales	Basidiomycota	-	-	Unassigned	1	2.36425e-07	0	0	0	0	0	0	1	0	0	0	0	0	0	0	0	0	0	0
Butyriboletus persolidus	Boletales	Basidiomycota	-	-	Unassigned	2035.63	0.000481273	0	0	0	59.6177	206.498	0	1	0	588.59	0	0	0	1092.87	0	0	87.0547	0	0
Butyriboletus primiregius	Boletales	Basidiomycota	-	-	Unassigned	654.604	0.000154764	0	0	0	0	0	0	0	7.6486	2.79283	0	0	0	545.122	0	0	99.0405	0	0
Butyriboletus sanicibus	Boletales	Basidiomycota	-	-	Unassigned	384.019	9.07915e-05	0	0	0	0	0	0	1	1.69969	19.5498	0	0	0	321.123	33.6743	0	5.67748	1.29412	0
Butyriboletus yicibus	Boletales	Basidiomycota	-	-	Unassigned	870.388	0.000205781	0	0	0	18.8929	4.23586	0	8	1.69969	122.186	0	0	0	586.684	0	0	128.69	0	0
Byssocorticium caeruleum	Atheliales	Basidiomycota	Symbiotroph	Ectomycorrhizal	Ectomycorrhizal	136886	0.0323632	1371.97	1.31809	0	1534.11	1830.42	3949.56	16843	25513.2	20812.2	71.9649	559.112	280.327	12788	12135.6	1870.25	13297.3	2280.67	21746.8
Camarophyllus griseorufescens	Agaricales	Basidiomycota	Saprotroph	Undefined Saprotroph	Saprotroph	912.909	0.000215834	15.5799	0	5.72458	5.03812	9.53068	13.1393	50	234.557	48.8746	0	1.94305	0	26.6873	347.166	10.9273	121.12	14.2353	8.3858
Camarophyllus impurus	Agaricales	Basidiomycota	Saprotroph	Undefined Saprotroph	Saprotroph	290.509	6.86836e-05	4.24905	0	9.54096	10.4961	16.4139	0	12	0	152.908	0	16.0301	53.6388	0	0	0	3.15415	12.0785	0
Carcinomyces arundinariae	Tremellales	Basidiomycota	-	-	Unassigned	39.9868	9.45388e-06	2.36058	0	0	0	0	37.6263	0	0	0	0	0	0	0	0	0	0	0	0
Cercopemyces ponderosus	Agaricales	Basidiomycota	-	-	Unassigned	559.648	0.000132315	0	0	0	19.7326	3.70637	0	85	64.5882	0	0	0	0	12.6874	218.081	71.4476	82.008	0	2.39594
Chaetospermum chaetosporum	Sebacinales	Basidiomycota	-	-	Unassigned	145887	0.0344913	47291.9	169.155	26213.8	8637.01	19947.7	6039.91	586	1.69969	2.79283	6021.06	27564.1	141.121	3242.73	15.2336	3.36224	4.41582	5.17648	0
Chlorophyllum pseudoglobosum	Agaricales	Basidiomycota	Saprotroph	Soil Saprotroph	Saprotroph	215.247	5.08897e-05	2.36058	50.5268	10.4951	8.39686	62.4789	0	6	26.3452	6.28387	0	2.42881	0	16.1874	22.4496	0	0	1.29412	0
Clavaria californica	Agaricales	Basidiomycota	Saprotroph	Undefined Saprotroph	Saprotroph	32.6408	7.71708e-06	0	0	0	20.9922	11.6486	0	0	0	0	0	0	0	0	0	0	0	0	0
Clavulina caespitosa	Cantharellales	Basidiomycota	Symbiotroph	Ectomycorrhizal	Ectomycorrhizal	67.8647	1.60449e-05	0	0	6.20163	0	0	14.3338	4	0	19.5498	14.9361	5.34338	0	3.49998	0	0	0	0	0
Clavulina cerebriformis	Cantharellales	Basidiomycota	Symbiotroph	Ectomycorrhizal	Ectomycorrhizal	23623.1	0.00558509	116.141	0	123.555	351.409	1.58845	17722	3896	0	0	350.319	170.988	10.2169	872.37	4.81062	0	1.26166	1.29412	1.19797
Clavulina cinereoglebosa	Cantharellales	Basidiomycota	Symbiotroph	Ectomycorrhizal	Ectomycorrhizal	42235.1	0.00998542	108.115	0	370.189	1060.52	1.58845	26203.4	10511	0	0	590.655	169.531	1.91567	3216.92	0	0	1.26166	0	0
Clavulina craterelloides	Cantharellales	Basidiomycota	Symbiotroph	Ectomycorrhizal	Ectomycorrhizal	147.012	3.47572e-05	4.24905	0	9.54096	3.35875	0	2.98621	18	0	21.6445	29.8722	47.6047	3.19279	6.56246	0	0	0	0	0
Clavulina guyanensis	Cantharellales	Basidiomycota	Symbiotroph	Ectomycorrhizal	Ectomycorrhizal	151.814	3.58927e-05	0	0	0	0	0	142.741	5	0	0	4.07348	0	0	0	0	0	0	0	0
Clavulina monodiminutiva	Cantharellales	Basidiomycota	Symbiotroph	Ectomycorrhizal	Ectomycorrhizal	4678.27	0.00110606	344.645	0	731.315	38.6256	0	16.1255	25	0	69.8208	2728.33	668.408	0	55.9997	0	0	0	0	0
Clavulina pakaraimensis	Cantharellales	Basidiomycota	Symbiotroph	Ectomycorrhizal	Ectomycorrhizal	7589.39	0.00179432	155.326	0	628.749	10.9159	0	4897.39	303	0	25.1355	1299.89	235.109	8.9398	24.9373	0	0	0	0	0
Clavulina rosiramea	Cantharellales	Basidiomycota	Symbiotroph	Ectomycorrhizal	Ectomycorrhizal	2643.98	0.000625102	37.2972	0	188.911	207.403	0	105.712	1124	0	23.0409	371.14	198.677	17.241	370.56	0	0	0	0	0
Clavulina tepurumenga	Cantharellales	Basidiomycota	Symbiotroph	Ectomycorrhizal	Ectomycorrhizal	37.615	8.89311e-06	1.41635	0	0	0	0	0	0	0	0	23.0831	13.1156	0	0	0	0	0	0	0
Cleistocybe vernalis	Agaricales	Basidiomycota	-	-	Unassigned	75.1528	1.7768e-05	0	0	8.10982	2.09922	0	0	0	55.2399	0	0	3.8861	3.19279	2.62498	0	0	0	0	0
Climacocystis montana	Polyporales	Basidiomycota	Saprotroph	Wood Saprotroph	Saprotroph	151.049	3.57116e-05	9.44234	91.8269	1.90819	0	1.58845	0	6	14.4474	6.28387	4.9787	14.5729	0	0	0	0	0	0	0
Clitocybe brunneocaperata	Agaricales	Basidiomycota	Pathotroph-Saprotroph	NULL	Other	457.306	0.000108118	11.3308	0	56.2917	6.29765	6.88327	0	1	361.184	2.09462	0	4.85762	0	0	4.81062	0	1.26166	1.29412	0
Clitocybe carolinensis	Agaricales	Basidiomycota	Pathotroph-Saprotroph	NULL	Other	3918.28	0.000926379	1.41635	0	0	24.7707	31.2394	266.967	60	828.598	486.651	0	0	0	73.0621	713.575	0	191.142	399.883	840.976
Clitocybe cokeri	Agaricales	Basidiomycota	Pathotroph-Saprotroph	NULL	Other	214.447	5.07006e-05	6.60964	0	0	15.5342	8.47171	9.55588	17	62.8885	0	0	2.42881	0	13.5624	64.1416	0	9.46246	0	4.79188
Clitocybe hesleri	Agaricales	Basidiomycota	Pathotroph-Saprotroph	NULL	Other	5.08084	1.20124e-06	0	0	0	0	0	2.98621	0	0	2.09462	0	0	0	0	0	0	0	0	0
Clitocybe ulmicola	Agaricales	Basidiomycota	Pathotroph-Saprotroph	NULL	Other	1.39642	3.30147e-07	0	0	0	0	0	0	0	0	1.39642	0	0	0	0	0	0	0	0	0
Clitopilus brunnescens	Agaricales	Basidiomycota	Saprotroph	Undefined Saprotroph	Saprotroph	50.3524	1.19046e-05	0	10.9841	0	0	4.76534	0	0	0	5.58567	0	0	0	27.1248	0	0	1.89249	0	0
Clitopilus kamaka	Agaricales	Basidiomycota	Saprotroph	Undefined Saprotroph	Saprotroph	159.574	3.77271e-05	0	0	0	2.51906	1.58845	5.97242	7	42.4922	7.68029	0	0	0	9.18744	68.1505	0	4.41582	5.17648	5.39087
Colacogloea eucalyptica		Basidiomycota	Pathotroph	Fungal Parasite	Other	2.26305	5.3504e-07	0	0	0	0	0	0	0	0	0	2.26305	0	0	0	0	0	0	0	0
Colacogloea foliorum		Basidiomycota	Pathotroph	Fungal Parasite	Other	3.16826	7.49056e-07	0	0	0	0	0	0	0	0	0	3.16826	0	0	0	0	0	0	0	0
Colacogloea philyla		Basidiomycota	Pathotroph	Fungal Parasite	Other	1.26166	2.98288e-07	0	0	0	0	0	0	0	0	0	0	0	0	0	0	0	1.26166	0	0
Coprinopsis neophlyctidospora	Agaricales	Basidiomycota	Saprotroph	Undefined Saprotroph	Saprotroph	165.612	3.91548e-05	0	0	1.90819	0	6.35378	0	0	148.723	0	0	0	0	0	0	0	0	8.62747	0
Cortinarius aavae	Agaricales	Basidiomycota	Symbiotroph	Ectomycorrhizal	Ectomycorrhizal	1498.86	0.000354368	1.41635	0	22.8983	0	1.58845	0	1	67.1377	67.028	0	4.85762	274.58	548.184	477.053	0	0	31.9216	1.19797
Cortinarius aegrotus	Agaricales	Basidiomycota	Symbiotroph	Ectomycorrhizal	Ectomycorrhizal	3274.21	0.000774105	6.60964	5.71172	198.929	2.9389	0	7.16691	8	148.723	0	3.62087	3.40033	2704.93	184.186	0	0	0	0	0
Cortinarius aerugineoconicus	Agaricales	Basidiomycota	Symbiotroph	Ectomycorrhizal	Ectomycorrhizal	1896.23	0.000448316	30.2155	1.31809	1374.85	26.0303	2.64741	334.456	0	0	0	10.8626	5.82914	71.5184	38.4998	0	0	0	0	0
Cortinarius alboambitus	Agaricales	Basidiomycota	Symbiotroph	Ectomycorrhizal	Ectomycorrhizal	4446.83	0.00105134	0	3.95427	59.154	0	25.9446	0	1	4346.1	1.39642	0	0	0	0	8.0177	0	1.26166	0	0
Cortinarius albofragrans	Agaricales	Basidiomycota	Symbiotroph	Ectomycorrhizal	Ectomycorrhizal	2045.16	0.000483525	2.36058	0	15.2655	0	0	5.37518	0	387.529	94.9563	0	1.94305	0	88.3745	1294.06	0	0	155.294	0
Cortinarius albogaudis	Agaricales	Basidiomycota	Symbiotroph	Ectomycorrhizal	Ectomycorrhizal	121.474	2.87194e-05	9.44234	0	19.559	0	0	0	0	1.69969	0	59.2918	26.2311	0	5.24997	0	0	0	0	0
Cortinarius alboglobosus	Agaricales	Basidiomycota	Symbiotroph	Ectomycorrhizal	Ectomycorrhizal	5466.74	0.00129247	28.327	0	11.9262	117.556	108.014	61.516	134	435.97	219.237	5.43131	213.735	206.893	315.873	3100.45	200.894	206.913	91.0198	8.98478
Cortinarius algonquinensis	Agaricales	Basidiomycota	Symbiotroph	Ectomycorrhizal	Ectomycorrhizal	11.3026	2.67222e-06	0	0	8.10982	0	0	0	0	0	0	0	0	3.19279	0	0	0	0	0	0
Cortinarius alnobetulae	Agaricales	Basidiomycota	Symbiotroph	Ectomycorrhizal	Ectomycorrhizal	4067.75	0.000961716	0	0	3900.82	5.03812	3.17689	2.98621	0	3.39938	0	121.752	2.42881	10.8555	6.99996	3.20708	5.88392	0	0	1.19797
Cortinarius alticaudus	Agaricales	Basidiomycota	Symbiotroph	Ectomycorrhizal	Ectomycorrhizal	153.623	3.63202e-05	19.8289	0	28.6229	0	0	0	0	0	0	102.742	2.42881	0	0	0	0	0	0	0
Cortinarius amnicola	Agaricales	Basidiomycota	Symbiotroph	Ectomycorrhizal	Ectomycorrhizal	48.8119	1.15403e-05	0	0	33.8704	0	0	11.3476	0	0	0	0	0	0	0	0	0	0	0	3.59391
Cortinarius anfractoides	Agaricales	Basidiomycota	Symbiotroph	Ectomycorrhizal	Ectomycorrhizal	172.333	4.07439e-05	0	12.3022	72.5113	16.3739	2.11793	0	1	0	0	0	5.34338	58.7473	3.93748	0	0	0	0	0
Cortinarius angustisporus	Agaricales	Basidiomycota	Symbiotroph	Ectomycorrhizal	Ectomycorrhizal	181.504	4.29119e-05	1.41635	0	15.7426	7.13733	0	0	8	9.34829	72.6137	0	3.40033	2.55423	45.4997	8.81947	0	5.67748	1.29412	0
Cortinarius anisatus	Agaricales	Basidiomycota	Symbiotroph	Ectomycorrhizal	Ectomycorrhizal	750.132	0.00017735	123.695	51.4055	25.7606	17.2136	4.76534	43.0014	99	97.7321	7.68029	30.3248	71.8928	26.8194	24.0624	23.2513	18.4923	78.8539	2.58824	3.59391
Cortinarius anisochrous	Agaricales	Basidiomycota	Symbiotroph	Ectomycorrhizal	Ectomycorrhizal	11.0413	2.61043e-06	1.41635	0	0	0	0	0	0	0	0	0	0	0	9.62494	0	0	0	0	0
Cortinarius anomalovelatus	Agaricales	Basidiomycota	Symbiotroph	Ectomycorrhizal	Ectomycorrhizal	391.623	9.25893e-05	1.41635	2.19682	29.577	89.0067	2.64741	221.577	1	0	24.4373	0	0	17.241	0	0	0	2.52332	0	0
Cortinarius appalachiensis	Agaricales	Basidiomycota	Symbiotroph	Ectomycorrhizal	Ectomycorrhizal	3.51906	8.31993e-07	0	0	0	2.51906	0	0	1	0	0	0	0	0	0	0	0	0	0	0
Cortinarius areni-silvae	Agaricales	Basidiomycota	Symbiotroph	Ectomycorrhizal	Ectomycorrhizal	36.7631	8.69169e-06	0	0	4.77048	0	0	0	2	5.09907	0	24.8935	0	0	0	0	0	0	0	0
Cortinarius arenicola	Agaricales	Basidiomycota	Symbiotroph	Ectomycorrhizal	Ectomycorrhizal	82.7201	1.95571e-05	0	0	0	0	0	63.3077	1	0	2.79283	0	3.40033	1.91567	0	0	0	0	4.31373	5.98985
Cortinarius armillatus	Agaricales	Basidiomycota	Symbiotroph	Ectomycorrhizal	Ectomycorrhizal	23.2192	5.4896e-06	0	0	9.54096	0	2.64741	0	0	0	0	0	5.34338	0	5.68747	0	0	0	0	0
Cortinarius atrochalybaeus	Agaricales	Basidiomycota	Symbiotroph	Ectomycorrhizal	Ectomycorrhizal	29.4359	6.95936e-06	1.88847	24.6043	0	0	0	0	1	0	0	0	1.94305	0	0	0	0	0	0	0
Cortinarius aurantiobasis	Agaricales	Basidiomycota	Symbiotroph	Ectomycorrhizal	Ectomycorrhizal	13.4097	3.17038e-06	0	0	0	0	0	0	0	0	0	0	0	13.4097	0	0	0	0	0	0
Cortinarius aurantiobrunneus	Agaricales	Basidiomycota	Symbiotroph	Ectomycorrhizal	Ectomycorrhizal	987.904	0.000233565	0	4.39363	964.591	2.9389	1.58845	0	0	0	0	1.81044	0	3.83134	8.74995	0	0	0	0	0
Cortinarius aurantiopallidus	Agaricales	Basidiomycota	Symbiotroph	Ectomycorrhizal	Ectomycorrhizal	12.8805	3.04526e-06	0	0	0	0	0	0	0	0	0	0	1.94305	0	10.9374	0	0	0	0	0
Cortinarius aureocalceolatus	Agaricales	Basidiomycota	Symbiotroph	Ectomycorrhizal	Ectomycorrhizal	19.7105	4.66005e-06	0	0	2.38524	0	0	15.5283	0	0	0	0	0	0	0	0	0	0	0	1.79696
Cortinarius aureopigmentatus	Agaricales	Basidiomycota	Symbiotroph	Ectomycorrhizal	Ectomycorrhizal	453.635	0.000107251	0	1.31809	386.409	0	0	0	3	0	0	55.2183	1.94305	5.74701	0	0	0	0	0	0
Cortinarius austrocyanites	Agaricales	Basidiomycota	Symbiotroph	Ectomycorrhizal	Ectomycorrhizal	11.2441	2.65838e-06	0	0	0	0	7.41275	0	0	0	0	0	0	3.83134	0	0	0	0	0	0
Cortinarius badiolaevis	Agaricales	Basidiomycota	Symbiotroph	Ectomycorrhizal	Ectomycorrhizal	7445.57	0.00176032	5.6654	0	9.06392	0	3.70637	0	0	2.54953	12.5677	0	8.25795	37.0363	7364.83	0	0	1.89249	0	0
Cortinarius badiovinaceus	Agaricales	Basidiomycota	Symbiotroph	Ectomycorrhizal	Ectomycorrhizal	9370.14	0.00221533	110.475	2382.67	4721.35	438.736	507.773	0	34	0	0	198.695	0	56.8316	919.619	0	0	0	0	0
Cortinarius balteatibulbosus	Agaricales	Basidiomycota	Symbiotroph	Ectomycorrhizal	Ectomycorrhizal	29.3854	6.94743e-06	0	0	5.24753	0	2.64741	0	0	16.147	0	0	5.34338	0	0	0	0	0	0	0
Cortinarius balteaticlavatus	Agaricales	Basidiomycota	Symbiotroph	Ectomycorrhizal	Ectomycorrhizal	3.58757	8.48189e-07	0	0	1.90819	1.67937	0	0	0	0	0	0	0	0	0	0	0	0	0	0
Cortinarius balteatus	Agaricales	Basidiomycota	Symbiotroph	Ectomycorrhizal	Ectomycorrhizal	8.30594	1.96373e-06	0	0	0	6.71749	1.58845	0	0	0	0	0	0	0	0	0	0	0	0	0
Cortinarius barlowensis	Agaricales	Basidiomycota	Symbiotroph	Ectomycorrhizal	Ectomycorrhizal	6194.58	0.00146455	0	0	10.4951	2287.73	2.64741	3797.27	0	2.54953	57.2531	2.26305	4.37186	30.0122	0	0	0	0	0	0
Cortinarius barrentium	Agaricales	Basidiomycota	Symbiotroph	Ectomycorrhizal	Ectomycorrhizal	880.947	0.000208278	107.643	0	740.856	0	0	0	0	0	0	3.16826	19.4305	7.66269	2.18749	0	0	0	0	0
Cortinarius bigelowii	Agaricales	Basidiomycota	Symbiotroph	Ectomycorrhizal	Ectomycorrhizal	364.096	8.60813e-05	0	0	351.584	0	0	0	0	0	0	9.9574	0	2.55423	0	0	0	0	0	0
Cortinarius birkebakii	Agaricales	Basidiomycota	Symbiotroph	Ectomycorrhizal	Ectomycorrhizal	4.4699	1.05679e-06	0	0	0	0	0	0	0	0	0	0	0	4.4699	0	0	0	0	0	0
Cortinarius boreicyanites	Agaricales	Basidiomycota	Symbiotroph	Ectomycorrhizal	Ectomycorrhizal	97.3139	2.30074e-05	0	1.75745	0	61.7169	1.58845	32.2511	0	0	0	0	0	0	0	0	0	0	0	0
Cortinarius boreidionysae	Agaricales	Basidiomycota	Symbiotroph	Ectomycorrhizal	Ectomycorrhizal	25946.6	0.00613441	1717.56	3.07554	2366.16	13.435	1564.62	40.0152	1	0	0	20206.3	30.603	3.83134	0	0	0	0	0	0
Cortinarius borgsjoensis	Agaricales	Basidiomycota	Symbiotroph	Ectomycorrhizal	Ectomycorrhizal	462.297	0.000109298	0	0	280.027	93.625	52.9482	0	0	0	1.39642	15.8413	18.459	0	0	0	0	0	0	0
Cortinarius boulderensis	Agaricales	Basidiomycota	Symbiotroph	Ectomycorrhizal	Ectomycorrhizal	3932.72	0.000929791	41.0742	0	1116.29	142.327	150.902	46.5849	214	702.821	184.327	9.50479	43.7186	35.7592	148.749	732.016	190.807	126.166	42.2746	5.39087
Cortinarius bovarius	Agaricales	Basidiomycota	Symbiotroph	Ectomycorrhizal	Ectomycorrhizal	1.69969	4.01849e-07	0	0	0	0	0	0	0	1.69969	0	0	0	0	0	0	0	0	0	0
Cortinarius bovinatus	Agaricales	Basidiomycota	Symbiotroph	Ectomycorrhizal	Ectomycorrhizal	2103.59	0.00049734	0	0	0	0	1.58845	0	0	2095.72	6.28387	0	0	0	0	0	0	0	0	0
Cortinarius bovinus	Agaricales	Basidiomycota	Symbiotroph	Ectomycorrhizal	Ectomycorrhizal	5.10206	1.20625e-06	0	0	0	0	0	0	0	0	0	0	2.91457	0	2.18749	0	0	0	0	0
Cortinarius brunneiaurantius	Agaricales	Basidiomycota	Symbiotroph	Ectomycorrhizal	Ectomycorrhizal	2.40531	5.68675e-07	0	0	0	0	0	0	0	0	0	0	0	0	0	2.40531	0	0	0	0
Cortinarius brunneocalcarius	Agaricales	Basidiomycota	Symbiotroph	Ectomycorrhizal	Ectomycorrhizal	17746.2	0.00419564	0	0	0	0	3.17689	0	0	0	16.0588	0	0	0	17727	0	0	0	0	0
Cortinarius brunneotinctus	Agaricales	Basidiomycota	Symbiotroph	Ectomycorrhizal	Ectomycorrhizal	4.50317	1.06466e-06	0	0	2.38524	0	2.11793	0	0	0	0	0	0	0	0	0	0	0	0	0
Cortinarius brunneovernus	Agaricales	Basidiomycota	Symbiotroph	Ectomycorrhizal	Ectomycorrhizal	965.199	0.000228197	3.77693	0	8.10982	0	1.58845	0	5	0	0	56.1235	102.982	3.19279	14.4374	768.096	0	1.89249	0	0
Cortinarius cacaodiscus	Agaricales	Basidiomycota	Symbiotroph	Ectomycorrhizal	Ectomycorrhizal	2274.6	0.000537771	0	2.19682	47.7048	1597.5	513.598	0	0	0	2.09462	0	0	1.91567	92.7494	16.8372	0	0	0	0
Cortinarius caerulescens	Agaricales	Basidiomycota	Symbiotroph	Ectomycorrhizal	Ectomycorrhizal	638.527	0.000150964	201.594	0	0	2.51906	0	0	0	0	0	11.3152	423.099	0	0	0	0	0	0	0
Cortinarius caesiobrunneus	Agaricales	Basidiomycota	Symbiotroph	Ectomycorrhizal	Ectomycorrhizal	53.9779	1.27617e-05	0	0	0	0	0	0	4	0	0	0	0	0	11.3749	36.0797	0	2.52332	0	0
Cortinarius caesiocinctus	Agaricales	Basidiomycota	Symbiotroph	Ectomycorrhizal	Ectomycorrhizal	4.1807	9.8842e-07	0	0	0	0	0	4.1807	0	0	0	0	0	0	0	0	0	0	0	0
Cortinarius caesiocolor	Agaricales	Basidiomycota	Symbiotroph	Ectomycorrhizal	Ectomycorrhizal	12.6072	2.98066e-06	4.72117	0	3.33934	0	2.11793	0	0	0	0	0	2.42881	0	0	0	0	0	0	0
Cortinarius caesiophylloides	Agaricales	Basidiomycota	Symbiotroph	Ectomycorrhizal	Ectomycorrhizal	152.479	3.60498e-05	0	13.1809	139.298	0	0	0	0	0	0	0	0	0	0	0	0	0	0	0
Cortinarius calojanthinus	Agaricales	Basidiomycota	Symbiotroph	Ectomycorrhizal	Ectomycorrhizal	93.6928	2.21513e-05	0	0	85.8687	0	0	0	0	0	0	2.71565	0	5.10846	0	0	0	0	0	0
Cortinarius calyptratus	Agaricales	Basidiomycota	Symbiotroph	Ectomycorrhizal	Ectomycorrhizal	1890.61	0.000446987	310.653	3.51491	8.58687	36.5264	0	0	0	0	0	42.0927	1481.57	7.66269	0	0	0	0	0	0
Cortinarius calyptrodermus	Agaricales	Basidiomycota	Symbiotroph	Ectomycorrhizal	Ectomycorrhizal	727.493	0.000171997	40.602	0	455.104	0	121.251	0	0	0	0	96.4057	0	3.19279	10.9374	0	0	0	0	0
Cortinarius carabus	Agaricales	Basidiomycota	Symbiotroph	Ectomycorrhizal	Ectomycorrhizal	1710.7	0.000404451	64.2079	0	0	34.0073	13.2371	133.782	408	164.87	27.2301	20.82	128.727	127.711	87.937	183.605	38.6658	269.365	7.33335	1.19797
Cortinarius carbonellus	Agaricales	Basidiomycota	Symbiotroph	Ectomycorrhizal	Ectomycorrhizal	13.9503	3.2982e-06	1.41635	0	5.24753	0	0	0	0	0	0	0	7.28643	0	0	0	0	0	0	0
Cortinarius carranzae	Agaricales	Basidiomycota	Symbiotroph	Ectomycorrhizal	Ectomycorrhizal	68.5161	1.61989e-05	2.8327	0	9.06392	2.09922	9.00119	0	0	7.6486	0	2.71565	2.42881	8.30124	18.8124	5.61239	0	0	0	0
Cortinarius caryotis	Agaricales	Basidiomycota	Symbiotroph	Ectomycorrhizal	Ectomycorrhizal	186.95	4.41997e-05	8.02599	55.7991	11.4492	86.0678	7.94223	0	0	0	0	4.9787	0	0	12.6874	0	0	0	0	0
Cortinarius castaneiceps	Agaricales	Basidiomycota	Symbiotroph	Ectomycorrhizal	Ectomycorrhizal	6.52793	1.54336e-06	0	0	0	0	0	4.77794	0	0	0	0	0	0	1.74999	0	0	0	0	0
Cortinarius centrirufus	Agaricales	Basidiomycota	Symbiotroph	Ectomycorrhizal	Ectomycorrhizal	122.456	2.89517e-05	1.41635	4.39363	100.18	3.77859	0	0	0	0	0	0	0	0	12.6874	0	0	0	0	0
Cortinarius cephalixoides	Agaricales	Basidiomycota	Symbiotroph	Ectomycorrhizal	Ectomycorrhizal	11.2558	2.66114e-06	0	0	0	0	0	0	1	0	0	5.88392	4.37186	0	0	0	0	0	0	0
Cortinarius ceskae	Agaricales	Basidiomycota	Symbiotroph	Ectomycorrhizal	Ectomycorrhizal	47.9558	1.13379e-05	3.77693	0	3.81639	3.35875	0	0	0	4.24922	0	0	0	17.8796	14.8749	0	0	0	0	0
Cortinarius chromataphilus	Agaricales	Basidiomycota	Symbiotroph	Ectomycorrhizal	Ectomycorrhizal	141.092	3.33576e-05	80.2599	0	0	0	0	18.5145	7	7.6486	0	15.8413	2.42881	4.4699	0	2.40531	0	2.52332	0	0
Cortinarius chrysma	Agaricales	Basidiomycota	Symbiotroph	Ectomycorrhizal	Ectomycorrhizal	1888.81	0.00044656	0	0	1624.35	4.61827	0	0	246	0	0	3.62087	0	10.2169	0	0	0	0	0	0
Cortinarius chrysolitus	Agaricales	Basidiomycota	Symbiotroph	Ectomycorrhizal	Ectomycorrhizal	15.5691	3.68093e-06	7.55387	0	2.38524	1.67937	0	0	0	0	1.39642	0	0	2.55423	0	0	0	0	0	0
Cortinarius cicindela	Agaricales	Basidiomycota	Symbiotroph	Ectomycorrhizal	Ectomycorrhizal	14.3664	3.39656e-06	0	0	0	0	0	0	1	0	4.88746	0	3.8861	0	2.18749	2.40531	0	0	0	0
Cortinarius cinnabarinus	Agaricales	Basidiomycota	Symbiotroph	Ectomycorrhizal	Ectomycorrhizal	583.621	0.000137982	7.08175	1.75745	4.29343	9.23655	12.1781	2.98621	5	2.54953	4.88746	140.309	318.66	17.8796	22.7499	5.61239	3.36224	10.7241	7.76472	6.58884
Cortinarius cinnamomeus	Agaricales	Basidiomycota	Symbiotroph	Ectomycorrhizal	Ectomycorrhizal	130.351	3.08183e-05	0	10.9841	18.6049	100.762	0	0	0	0	0	0	0	0	0	0	0	0	0	0
Cortinarius citrinifolius	Agaricales	Basidiomycota	Symbiotroph	Ectomycorrhizal	Ectomycorrhizal	134.206	3.17297e-05	66.0964	0	2.86229	0	0	0	0	0	0	7.24175	45.1759	0	4.81247	8.0177	0	0	0	0
Cortinarius citrinipedes	Agaricales	Basidiomycota	Symbiotroph	Ectomycorrhizal	Ectomycorrhizal	98.0394	2.31789e-05	8.97022	2.19682	41.5032	2.09922	4.23586	0	0	0	4.88746	0	4.37186	26.1808	0	0	0	0	0	3.59391
Cortinarius citriolens	Agaricales	Basidiomycota	Symbiotroph	Ectomycorrhizal	Ectomycorrhizal	1392.33	0.000329182	0	0	22.8983	1024.84	8.47171	14.9311	52	39.0928	13.9642	19.4622	8.74372	12.7711	25.8123	127.481	10.0867	3.15415	8.62747	0
Cortinarius clarobrunneus	Agaricales	Basidiomycota	Symbiotroph	Ectomycorrhizal	Ectomycorrhizal	757.784	0.000179159	597.228	0	17.6508	0	0	0	0	5.09907	3.49104	110.437	0	0	10.4999	2.40531	0	1.89249	1.29412	7.78681
Cortinarius claroplaniusculus	Agaricales	Basidiomycota	Symbiotroph	Ectomycorrhizal	Ectomycorrhizal	43.4058	1.02622e-05	4.72117	0	8.10982	0	0	0	7	2.54953	0	0	4.37186	3.83134	3.93748	3.20708	0	5.67748	0	0
Cortinarius coleoptera	Agaricales	Basidiomycota	Symbiotroph	Ectomycorrhizal	Ectomycorrhizal	89.5342	2.11681e-05	16.052	0	6.20163	0	0	0	1	0	1.39642	42.5453	7.77219	5.10846	1.74999	6.41416	0	0	1.29412	0
Cortinarius collybianus	Agaricales	Basidiomycota	Symbiotroph	Ectomycorrhizal	Ectomycorrhizal	1478.57	0.000349569	0	1.75745	1170.68	202.364	66.7147	0	1	8.49844	2.09462	8.14696	2.42881	5.74701	7.87495	0	0	1.26166	0	0
Cortinarius colymbadinus	Agaricales	Basidiomycota	Symbiotroph	Ectomycorrhizal	Ectomycorrhizal	2673.67	0.000632122	5.19329	134.445	32.9163	8.81671	4.23586	45.3904	77	488.661	1.39642	4.52609	1309.13	319.279	35.8748	39.2867	9.24616	155.184	1.29412	1.79696
Cortinarius comarostaphylii	Agaricales	Basidiomycota	Symbiotroph	Ectomycorrhizal	Ectomycorrhizal	73.3056	1.73313e-05	50.5165	0	0	0	0	0	0	0	0	0	1.94305	0	0	20.846	0	0	0	0
Cortinarius coracis	Agaricales	Basidiomycota	Symbiotroph	Ectomycorrhizal	Ectomycorrhizal	1328.22	0.000314025	4.72117	0	11.9262	0	0	0	0	164.87	3.49104	842.306	181.189	0	65.1871	8.0177	0	44.789	1.72549	0
Cortinarius costaricensis	Agaricales	Basidiomycota	Symbiotroph	Ectomycorrhizal	Ectomycorrhizal	2.36058	5.581e-07	2.36058	0	0	0	0	0	0	0	0	0	0	0	0	0	0	0	0	0
Cortinarius crassisporus	Agaricales	Basidiomycota	Symbiotroph	Ectomycorrhizal	Ectomycorrhizal	1606.01	0.0003797	47.6838	0	1328.58	17.2136	16.9434	6.56967	1	12.7477	57.2531	4.52609	2.91457	0	45.0622	40.0885	23.5357	1.89249	0	0
Cortinarius crassus	Agaricales	Basidiomycota	Symbiotroph	Ectomycorrhizal	Ectomycorrhizal	2148.92	0.000508058	92.0628	0	744.195	2.9389	21.7088	0	0	0	0	208.2	1.94305	1072.14	3.93748	0	0	0	0	1.79696
Cortinarius cremeiamarescens	Agaricales	Basidiomycota	Symbiotroph	Ectomycorrhizal	Ectomycorrhizal	18.7972	4.44413e-06	9.44234	0	0	0	0	0	0	0	0	0	6.80067	2.55423	0	0	0	0	0	0
Cortinarius cretax	Agaricales	Basidiomycota	Symbiotroph	Ectomycorrhizal	Ectomycorrhizal	8383.46	0.00198206	5.19329	0	1622.92	0	0	203.062	50	0	0	2.71565	2.42881	6482.63	0	0	0	14.5091	0	0
Cortinarius croceoconus	Agaricales	Basidiomycota	Symbiotroph	Ectomycorrhizal	Ectomycorrhizal	10.9405	2.5866e-06	0	0	0	0	0	0	0	0	0	0	0	4.4699	0	0	0	0	6.4706	0
Cortinarius croceosimilis	Agaricales	Basidiomycota	Symbiotroph	Ectomycorrhizal	Ectomycorrhizal	247.483	5.85111e-05	0	0	0	0	0	0	1	0	0	0	0	246.483	0	0	0	0	0	0
Cortinarius croceus	Agaricales	Basidiomycota	Symbiotroph	Ectomycorrhizal	Ectomycorrhizal	19.5718	4.62725e-06	0	0	10.4951	0	0	0	0	0	9.07671	0	0	0	0	0	0	0	0	0
Cortinarius cruentipellis	Agaricales	Basidiomycota	Symbiotroph	Ectomycorrhizal	Ectomycorrhizal	45.3206	1.07149e-05	0	0	27.6688	0	0	0	0	0	0	17.6518	0	0	0	0	0	0	0	0
Cortinarius cruentiphyllus	Agaricales	Basidiomycota	Symbiotroph	Ectomycorrhizal	Ectomycorrhizal	30.8167	7.28583e-06	0	0	0	3.35875	0	0	0	0	0	0	0	27.458	0	0	0	0	0	0
Cortinarius cumatilis	Agaricales	Basidiomycota	Symbiotroph	Ectomycorrhizal	Ectomycorrhizal	1.88847	4.4648e-07	1.88847	0	0	0	0	0	0	0	0	0	0	0	0	0	0	0	0	0
Cortinarius cupreorufus	Agaricales	Basidiomycota	Symbiotroph	Ectomycorrhizal	Ectomycorrhizal	2397.59	0.00056685	0	0	2308.44	0	0	0	0	0	0	78.3014	0	10.8555	0	0	0	0	0	0
Cortinarius cyanites	Agaricales	Basidiomycota	Symbiotroph	Ectomycorrhizal	Ectomycorrhizal	3.88718	9.19024e-07	0	0	0	0	0	0	0	1.69969	0	0	0	0	2.18749	0	0	0	0	0
Cortinarius davemallochii	Agaricales	Basidiomycota	Symbiotroph	Ectomycorrhizal	Ectomycorrhizal	1.41635	3.3486e-07	1.41635	0	0	0	0	0	0	0	0	0	0	0	0	0	0	0	0	0
Cortinarius delaportei	Agaricales	Basidiomycota	Symbiotroph	Ectomycorrhizal	Ectomycorrhizal	10.7837	2.54953e-06	0	2.19682	8.58687	0	0	0	0	0	0	0	0	0	0	0	0	0	0	0
Cortinarius disjungendulus	Agaricales	Basidiomycota	Symbiotroph	Ectomycorrhizal	Ectomycorrhizal	738.546	0.000174611	0	0	0	0	0	0	0	63.7383	122.186	0	0	0	93.1869	408.101	0	0	51.3334	0
Cortinarius disjungendus	Agaricales	Basidiomycota	Symbiotroph	Ectomycorrhizal	Ectomycorrhizal	45.0151	1.06427e-05	3.30482	0	15.2655	0	0	2.98621	0	0	2.79283	0	0	0	17.0624	2.40531	0	0	0	1.19797
Cortinarius duristipes	Agaricales	Basidiomycota	Symbiotroph	Ectomycorrhizal	Ectomycorrhizal	84.3835	1.99503e-05	22.1895	0	21.9442	0	0	0	0	0	0	0	0	0	40.2498	0	0	0	0	0
Cortinarius dysodes	Agaricales	Basidiomycota	Symbiotroph	Ectomycorrhizal	Ectomycorrhizal	224.528	5.3084e-05	0	73.3737	38.6409	19.7326	38.6522	0	0	1.69969	1.39642	11.7678	4.85762	27.458	5.68747	0	0	1.26166	0	0
Cortinarius ectypus	Agaricales	Basidiomycota	Symbiotroph	Ectomycorrhizal	Ectomycorrhizal	19.6055	4.63522e-06	0	5.71172	0	2.09922	0	0	0	0	6.98208	0	0	0	4.81247	0	0	0	0	0
Cortinarius elegantio-montanus	Agaricales	Basidiomycota	Symbiotroph	Ectomycorrhizal	Ectomycorrhizal	263.608	6.23234e-05	1.88847	0	169.352	2.9389	0	8.36139	12	22.9458	9.07671	0	0	11.494	6.12496	11.2248	0	8.2008	0	0
Cortinarius elegantio-occidentalis	Agaricales	Basidiomycota	Symbiotroph	Ectomycorrhizal	Ectomycorrhizal	99.2486	2.34648e-05	0	0	44.3655	21.8318	7.41275	0	1	2.54953	0	0	0	0	10.0624	12.0266	0	0	0	0
Cortinarius eliae	Agaricales	Basidiomycota	Symbiotroph	Ectomycorrhizal	Ectomycorrhizal	10.4507	2.4708e-06	0	3.51491	2.86229	0	0	0	0	0	0	4.07348	0	0	0	0	0	0	0	0
Cortinarius elotoides	Agaricales	Basidiomycota	Symbiotroph	Ectomycorrhizal	Ectomycorrhizal	77.8206	1.83987e-05	0	0	63.4474	0	0	0	1	0	0	9.05218	0	1.91567	0	2.40531	0	0	0	0
Cortinarius exlugubris	Agaricales	Basidiomycota	Symbiotroph	Ectomycorrhizal	Ectomycorrhizal	127.176	3.00675e-05	0	3.07554	90.1621	0	0	0	9	0	0	21.2726	0	1.91567	1.74999	0	0	0	0	0
Cortinarius ferrugineovelatus	Agaricales	Basidiomycota	Symbiotroph	Ectomycorrhizal	Ectomycorrhizal	2131.2	0.000503868	53.8213	0	1568.06	135.189	0	0	0	0	3.49104	28.5144	0	0	342.123	0	0	0	0	0
Cortinarius flavipallens	Agaricales	Basidiomycota	Symbiotroph	Ectomycorrhizal	Ectomycorrhizal	30.6228	7.23998e-06	0	0	11.9262	0	0	0	0	18.6966	0	0	0	0	0	0	0	0	0	0
Cortinarius flavivelatus	Agaricales	Basidiomycota	Symbiotroph	Ectomycorrhizal	Ectomycorrhizal	22.5806	5.33861e-06	0	0	16.6967	0	0	0	0	0	0	5.88392	0	0	0	0	0	0	0	0
Cortinarius flavobulbus	Agaricales	Basidiomycota	Symbiotroph	Ectomycorrhizal	Ectomycorrhizal	1.39642	3.30147e-07	0	0	0	0	0	0	0	0	1.39642	0	0	0	0	0	0	0	0	0
Cortinarius floccopus	Agaricales	Basidiomycota	Symbiotroph	Ectomycorrhizal	Ectomycorrhizal	2948.83	0.000697176	6.13752	1058.87	550.037	269.959	326.69	0	1	0	0	6.33653	0	5.74701	724.058	0	0	0	0	0
Cortinarius foetens	Agaricales	Basidiomycota	Symbiotroph	Ectomycorrhizal	Ectomycorrhizal	672.889	0.000159088	132.193	0	0	0	0	0	0	0	0	12.6731	528.023	0	0	0	0	0	0	0
Cortinarius fraudulosoides	Agaricales	Basidiomycota	Symbiotroph	Ectomycorrhizal	Ectomycorrhizal	2.26305	5.3504e-07	0	0	0	0	0	0	0	0	0	2.26305	0	0	0	0	0	0	0	0
Cortinarius fraudulosus	Agaricales	Basidiomycota	Symbiotroph	Ectomycorrhizal	Ectomycorrhizal	312.853	7.39661e-05	1.88847	0	44.8425	0	0	0	0	21.2461	0	3.16826	11.1725	3.19279	10.0624	217.28	0	0	0	0
Cortinarius fructuodorus	Agaricales	Basidiomycota	Symbiotroph	Ectomycorrhizal	Ectomycorrhizal	129.393	3.05916e-05	1.41635	0	30.5311	2.51906	0	0	1	4.24922	16.0588	0	0	35.7592	23.1874	2.40531	0	5.67748	0	6.58884
Cortinarius furvoumbrinus	Agaricales	Basidiomycota	Symbiotroph	Ectomycorrhizal	Ectomycorrhizal	902.819	0.000213449	0	0	120.216	534.88	164.669	0	0	2.54953	2.09462	8.59957	0	0	62.9996	5.61239	0	0	0	1.19797
Cortinarius furvus	Agaricales	Basidiomycota	Symbiotroph	Ectomycorrhizal	Ectomycorrhizal	776.013	0.000183469	0	0	0	0	0	0	0	1.69969	774.313	0	0	0	0	0	0	0	0	0
Cortinarius fuscescens	Agaricales	Basidiomycota	Symbiotroph	Ectomycorrhizal	Ectomycorrhizal	396.227	9.3678e-05	5.6654	1.31809	106.382	11.3358	2.11793	0	3	221.809	9.77492	4.07348	1.94305	3.83134	15.7499	4.81062	0	4.41582	0	0
Cortinarius fuscobovinus	Agaricales	Basidiomycota	Symbiotroph	Ectomycorrhizal	Ectomycorrhizal	5.15032	1.21766e-06	0	0	0	0	0	0	0	0	0	0	3.40033	0	1.74999	0	0	0	0	0
Cortinarius fuscoumbrinus	Agaricales	Basidiomycota	Symbiotroph	Ectomycorrhizal	Ectomycorrhizal	5745.67	0.00135842	72.2339	0	10.4951	145.686	20.6498	548.866	792	584.693	1563.29	2.71565	405.125	357.592	379.31	198.839	79.8532	578.472	3.45099	2.39594
Cortinarius fuscovelatus	Agaricales	Basidiomycota	Symbiotroph	Ectomycorrhizal	Ectomycorrhizal	2232.64	0.000527852	6.13752	1.31809	133.573	4.61827	2.64741	0	41	1639.35	120.79	1.81044	101.038	0	76.562	4.00885	0	32.1724	1.72549	65.8884
Cortinarius glandicolor	Agaricales	Basidiomycota	Symbiotroph	Ectomycorrhizal	Ectomycorrhizal	66.001	1.56043e-05	0	0	0	0	26.4741	0	26	0	3.49104	0	1.94305	0	5.68747	2.40531	0	0	0	0
Cortinarius glaucocephalus	Agaricales	Basidiomycota	Symbiotroph	Ectomycorrhizal	Ectomycorrhizal	217.7	5.14697e-05	1.88847	1.75745	150.27	25.6104	0	0	0	0	0	23.9883	9.71524	4.4699	0	0	0	0	0	0
Cortinarius glaucopus	Agaricales	Basidiomycota	Symbiotroph	Ectomycorrhizal	Ectomycorrhizal	54.1188	1.2795e-05	9.91445	0	0	0	0	0	0	0	0	0	44.2043	0	0	0	0	0	0	0
Cortinarius gracilior	Agaricales	Basidiomycota	Symbiotroph	Ectomycorrhizal	Ectomycorrhizal	32.3457	7.64732e-06	0	0	0	0	0	0	0	0	0	22.6305	9.71524	0	0	0	0	0	0	0
Cortinarius griseocoeruleus	Agaricales	Basidiomycota	Symbiotroph	Ectomycorrhizal	Ectomycorrhizal	171.302	4.05e-05	44.379	0	96.3637	9.65639	0	0	2	0	0	3.62087	8.25795	7.02413	0	0	0	0	0	0
Cortinarius grosmorneensis	Agaricales	Basidiomycota	Symbiotroph	Ectomycorrhizal	Ectomycorrhizal	374.281	8.84894e-05	3.30482	0	4.29343	2.09922	2.64741	0	21	11.8978	6.98208	7.24175	9.71524	0	6.99996	288.637	0	9.46246	0	0
Cortinarius hadrocroceus	Agaricales	Basidiomycota	Symbiotroph	Ectomycorrhizal	Ectomycorrhizal	14.8259	3.50521e-06	0	0	5.24753	0	0	0	0	0	0	0	0	9.57836	0	0	0	0	0	0
Cortinarius harrisonii	Agaricales	Basidiomycota	Symbiotroph	Ectomycorrhizal	Ectomycorrhizal	28.1652	6.65896e-06	0	0	24.8065	3.35875	0	0	0	0	0	0	0	0	0	0	0	0	0	0
Cortinarius hesleri	Agaricales	Basidiomycota	Symbiotroph	Ectomycorrhizal	Ectomycorrhizal	39.6204	9.36724e-06	0	0	0	0	1.58845	0	0	33.1439	0	2.26305	0	0	2.62498	0	0	0	0	0
Cortinarius hinnuleoarmillatus	Agaricales	Basidiomycota	Symbiotroph	Ectomycorrhizal	Ectomycorrhizal	222.608	5.26299e-05	4.24905	0	69.172	0	0	0	0	0	0	0	0	0	149.187	0	0	0	0	0
Cortinarius humboldtensis	Agaricales	Basidiomycota	Symbiotroph	Ectomycorrhizal	Ectomycorrhizal	911.097	0.000215406	0	0	79.19	0	0	0	12	0	0	0	0	819.907	0	0	0	0	0	0
Cortinarius idahoensis	Agaricales	Basidiomycota	Symbiotroph	Ectomycorrhizal	Ectomycorrhizal	57.7228	1.36471e-05	0	0	57.7228	0	0	0	0	0	0	0	0	0	0	0	0	0	0	0
Cortinarius infractus	Agaricales	Basidiomycota	Symbiotroph	Ectomycorrhizal	Ectomycorrhizal	139.015	3.28667e-05	13.6914	0	79.667	10.9159	0	0	0	0	1.39642	28.5144	2.91457	1.91567	0	0	0	0	0	0
Cortinarius inusitatus	Agaricales	Basidiomycota	Symbiotroph	Ectomycorrhizal	Ectomycorrhizal	152.593	3.60768e-05	0	0	125.464	3.35875	0	0	4	0	14.6624	0	0	5.10846	0	0	0	0	0	0
Cortinarius iringa	Agaricales	Basidiomycota	Symbiotroph	Ectomycorrhizal	Ectomycorrhizal	3105.53	0.000734224	0	0	40.5491	19.7326	0	7.76415	15	0	0	0	13.6013	3008.88	0	0	0	0	0	0
Cortinarius jardinensis	Agaricales	Basidiomycota	Symbiotroph	Ectomycorrhizal	Ectomycorrhizal	66.516	1.5726e-05	1.88847	0	44.8425	0	0	0	0	4.24922	1.39642	0	2.91457	0	0	11.2248	0	0	0	0
Cortinarius kuehneri	Agaricales	Basidiomycota	Symbiotroph	Ectomycorrhizal	Ectomycorrhizal	4.29343	1.01507e-06	0	0	4.29343	0	0	0	0	0	0	0	0	0	0	0	0	0	0	0
Cortinarius kytoevuorii	Agaricales	Basidiomycota	Symbiotroph	Ectomycorrhizal	Ectomycorrhizal	39.8826	9.42923e-06	0	0	29.577	2.9389	0	0	0	0	0	0	0	2.55423	4.81247	0	0	0	0	0
Cortinarius largentii	Agaricales	Basidiomycota	Symbiotroph	Ectomycorrhizal	Ectomycorrhizal	4.29343	1.01507e-06	0	0	4.29343	0	0	0	0	0	0	0	0	0	0	0	0	0	0	0
Cortinarius largus	Agaricales	Basidiomycota	Symbiotroph	Ectomycorrhizal	Ectomycorrhizal	8.48554	2.00619e-06	1.88847	0	0	0	0	0	1	0	0	3.16826	2.42881	0	0	0	0	0	0	0
Cortinarius leiocastaneus	Agaricales	Basidiomycota	Symbiotroph	Ectomycorrhizal	Ectomycorrhizal	5465.46	0.00129217	1.88847	9.66599	4656.47	19.3128	0	0	0	0	0	1.81044	1.94305	0	774.37	0	0	0	0	0
Cortinarius lilaciotinctus	Agaricales	Basidiomycota	Symbiotroph	Ectomycorrhizal	Ectomycorrhizal	9.53115	2.2534e-06	0	0	0	0	0	0	0	2.54953	0	0	2.42881	0	0	0	0	0	2.15687	2.39594
Cortinarius lustrabilis	Agaricales	Basidiomycota	Symbiotroph	Ectomycorrhizal	Ectomycorrhizal	54.7132	1.29355e-05	3.77693	0	0	0	8.47171	2.98621	0	0	2.09462	2.26305	0	35.1206	0	0	0	0	0	0
Cortinarius luteiaureus	Agaricales	Basidiomycota	Symbiotroph	Ectomycorrhizal	Ectomycorrhizal	125.115	2.95802e-05	5.6654	0	25.2836	4.61827	0	3.58345	10	0	2.09462	1.81044	4.37186	67.6871	0	0	0	0	0	0
Cortinarius luteo-ornatus	Agaricales	Basidiomycota	Symbiotroph	Ectomycorrhizal	Ectomycorrhizal	23873.2	0.00564421	0	0	3.33934	5.8778	0	0	3	11.8978	23802.6	0	17.0017	0	11.8124	10.423	0	0	0	7.18783
Cortinarius luteobrunnescens	Agaricales	Basidiomycota	Symbiotroph	Ectomycorrhizal	Ectomycorrhizal	3.33934	7.89502e-07	0	0	3.33934	0	0	0	0	0	0	0	0	0	0	0	0	0	0	0
Cortinarius maculatocaespitosus	Agaricales	Basidiomycota	Symbiotroph	Ectomycorrhizal	Ectomycorrhizal	3381.89	0.000799563	0	3.51491	6.20163	2319.21	0	0	0	0	2.09462	17.6518	1033.22	0	0	0	0	0	0	0
Cortinarius mahiquesii	Agaricales	Basidiomycota	Symbiotroph	Ectomycorrhizal	Ectomycorrhizal	1708.57	0.000403949	174.683	0	155.041	0	3.70637	0	2	0	0	1296.27	39.8325	37.0363	0	0	0	0	0	0
Cortinarius marylandensis	Agaricales	Basidiomycota	Symbiotroph	Ectomycorrhizal	Ectomycorrhizal	1.91567	4.52912e-07	0	0	0	0	0	0	0	0	0	0	0	1.91567	0	0	0	0	0	0
Cortinarius melleicarneus	Agaricales	Basidiomycota	Symbiotroph	Ectomycorrhizal	Ectomycorrhizal	70.5965	1.66908e-05	59.4867	0	8.10982	0	0	0	3	0	0	0	0	0	0	0	0	0	0	0
Cortinarius metarius	Agaricales	Basidiomycota	Symbiotroph	Ectomycorrhizal	Ectomycorrhizal	82.9717	1.96166e-05	0	0	81.5752	0	0	0	0	0	1.39642	0	0	0	0	0	0	0	0	0
Cortinarius mikedavisii	Agaricales	Basidiomycota	Symbiotroph	Ectomycorrhizal	Ectomycorrhizal	223.584	5.28607e-05	0	2.63618	195.59	4.19843	0	0	0	0	2.79283	3.16826	1.94305	3.19279	10.0624	0	0	0	0	0
Cortinarius minoscaurus	Agaricales	Basidiomycota	Symbiotroph	Ectomycorrhizal	Ectomycorrhizal	28.9742	6.85021e-06	0	0	17.1737	3.35875	0	0	1	0	4.88746	0	0	2.55423	0	0	0	0	0	0
Cortinarius misermontii	Agaricales	Basidiomycota	Symbiotroph	Ectomycorrhizal	Ectomycorrhizal	12.7711	3.01941e-06	0	0	0	0	0	0	0	0	0	0	0	12.7711	0	0	0	0	0	0
Cortinarius montanus	Agaricales	Basidiomycota	Symbiotroph	Ectomycorrhizal	Ectomycorrhizal	268.757	6.35409e-05	4.72117	4.833	192.25	0	0	0	55	7.6486	0	0	0	2.55423	1.74999	0	0	0	0	0
Cortinarius montebelloensis	Agaricales	Basidiomycota	Symbiotroph	Ectomycorrhizal	Ectomycorrhizal	1388.23	0.000328213	2.36058	0	22.4213	7.13733	0	0	0	0	1352.43	0	3.8861	0	0	0	0	0	0	0
Cortinarius murinascens	Agaricales	Basidiomycota	Symbiotroph	Ectomycorrhizal	Ectomycorrhizal	120.566	2.85048e-05	0	0	2.38524	0	1.58845	0	0	5.09907	25.8337	0	0	0	73.0621	4.81062	0	0	0	7.78681
Cortinarius naphthalinus	Agaricales	Basidiomycota	Symbiotroph	Ectomycorrhizal	Ectomycorrhizal	536.422	0.000126823	3.30482	15.8171	22.8983	51.6407	9.53068	0	3	6.79876	7.68029	4.52609	2.42881	365.893	39.8123	0	0	0	1.29412	1.79696
Cortinarius nauseosouraceus	Agaricales	Basidiomycota	Symbiotroph	Ectomycorrhizal	Ectomycorrhizal	66.5543	1.57351e-05	2.36058	0	13.3573	0	0	0	3	4.24922	2.09462	4.52609	21.3735	3.83134	10.4999	0	0	1.26166	0	0
Cortinarius neofurvolaesus	Agaricales	Basidiomycota	Symbiotroph	Ectomycorrhizal	Ectomycorrhizal	23481.4	0.00555159	255.415	18.0139	31.0081	135.189	83.6582	530.351	1340	8402.41	898.594	47.524	247.739	104.085	1206.62	7397.93	246.284	1203.63	1328.2	4.79188
Cortinarius neosanguineus	Agaricales	Basidiomycota	Symbiotroph	Ectomycorrhizal	Ectomycorrhizal	25.731	6.08345e-06	2.8327	0	22.8983	0	0	0	0	0	0	0	0	0	0	0	0	0	0	0
Cortinarius nodosisporus	Agaricales	Basidiomycota	Symbiotroph	Ectomycorrhizal	Ectomycorrhizal	61.2779	1.44876e-05	10.8587	0	32.4393	0	7.41275	0	0	0	0	5.43131	1.94305	3.19279	0	0	0	0	0	0
Cortinarius nolaneiformis	Agaricales	Basidiomycota	Symbiotroph	Ectomycorrhizal	Ectomycorrhizal	200	4.7285e-05	0	1.75745	11.4492	3.35875	1.58845	0	0	0	2.09462	1.81044	4.37186	1.91567	5.68747	165.966	0	0	0	0
Cortinarius norrlandicus	Agaricales	Basidiomycota	Symbiotroph	Ectomycorrhizal	Ectomycorrhizal	29.1348	6.88819e-06	3.30482	0	3.33934	0	0	0	0	0	0	1.81044	17.4874	3.19279	0	0	0	0	0	0
Cortinarius nucicolor	Agaricales	Basidiomycota	Symbiotroph	Ectomycorrhizal	Ectomycorrhizal	7310.4	0.00172836	3.30482	0	8.58687	145.686	811.166	0	0	0	87.9742	0	5.34338	0	6248.34	0	0	0	0	0
Cortinarius occidentalis	Agaricales	Basidiomycota	Symbiotroph	Ectomycorrhizal	Ectomycorrhizal	66.4373	1.57074e-05	0	0	0	0	0	0	0	0	0	0	1.94305	64.4943	0	0	0	0	0	0
Cortinarius ochribubalinus	Agaricales	Basidiomycota	Symbiotroph	Ectomycorrhizal	Ectomycorrhizal	51.8304	1.2254e-05	43.4348	2.63618	3.81639	0	0	0	0	0	0	0	1.94305	0	0	0	0	0	0	0
Cortinarius ochroclarus	Agaricales	Basidiomycota	Symbiotroph	Ectomycorrhizal	Ectomycorrhizal	27.5916	6.52333e-06	2.36058	0	0	0	0	0	0	0	5.58567	3.16826	2.42881	14.0483	0	0	0	0	0	0
Cortinarius ochropallens	Agaricales	Basidiomycota	Symbiotroph	Ectomycorrhizal	Ectomycorrhizal	9018.16	0.00213212	237.003	2908.58	807.643	101.602	79.4223	594.256	1565	374.781	11.1713	79.6592	195.762	129.627	378.435	118.662	165.59	1267.97	0	2.99493
Cortinarius olididisjungendus	Agaricales	Basidiomycota	Symbiotroph	Ectomycorrhizal	Ectomycorrhizal	56.5025	1.33586e-05	3.30482	0	8.10982	0	3.17689	0	0	2.54953	2.09462	0	0	0	26.6873	3.20708	0	1.26166	4.31373	1.79696
Cortinarius olivaceoluteus	Agaricales	Basidiomycota	Symbiotroph	Ectomycorrhizal	Ectomycorrhizal	1158.94	0.000274003	5.19329	4.833	170.306	7.97702	0	0	0	0	0	0	1.94305	968.691	0	0	0	0	0	0
Cortinarius oliveopetasatus	Agaricales	Basidiomycota	Symbiotroph	Ectomycorrhizal	Ectomycorrhizal	3021.71	0.000714408	0	0	2931.94	0	0	0	0	0	0	80.5644	0	7.02413	2.18749	0	0	0	0	0
Cortinarius olympianus	Agaricales	Basidiomycota	Symbiotroph	Ectomycorrhizal	Ectomycorrhizal	185.294	4.3808e-05	0	0	0	0	0	0	0	178.467	0	0	0	3.83134	0	0	0	0	0	2.99493
Cortinarius orasericeus	Agaricales	Basidiomycota	Symbiotroph	Ectomycorrhizal	Ectomycorrhizal	599.927	0.000141837	1.88847	0	55.8146	81.4496	62.4789	17.9173	0	2.54953	1.39642	0	0	0	11.8124	203.65	157.185	3.78499	0	0
Cortinarius orellanosus	Agaricales	Basidiomycota	Symbiotroph	Ectomycorrhizal	Ectomycorrhizal	34.4761	8.15101e-06	0	0	0	0	0	0	0	0	0	0	0	0	0	34.4761	0	0	0	0
Cortinarius osloensis	Agaricales	Basidiomycota	Symbiotroph	Ectomycorrhizal	Ectomycorrhizal	220.562	5.21462e-05	0	1.31809	209.424	4.19843	0	0	2	0	0	3.62087	0	0	0	0	0	0	0	0
Cortinarius oulankaensis	Agaricales	Basidiomycota	Symbiotroph	Ectomycorrhizal	Ectomycorrhizal	219.439	5.18807e-05	0	0	0	169.197	49.2418	0	1	0	0	0	0	0	0	0	0	0	0	0
Cortinarius ovreboi	Agaricales	Basidiomycota	Symbiotroph	Ectomycorrhizal	Ectomycorrhizal	32.5761	7.70179e-06	32.5761	0	0	0	0	0	0	0	0	0	0	0	0	0	0	0	0	0
Cortinarius pallidifolius	Agaricales	Basidiomycota	Symbiotroph	Ectomycorrhizal	Ectomycorrhizal	62.961	1.48855e-05	0	0	42.9343	1.67937	0	0	0	0	2.79283	13.1257	2.42881	0	0	0	0	0	0	0
Cortinarius pallidirimosus	Agaricales	Basidiomycota	Symbiotroph	Ectomycorrhizal	Ectomycorrhizal	586	0.000138545	0	0	121.647	0	29.651	0	0	0	0	0	430.871	3.83134	0	0	0	0	0	0
Cortinarius pansa	Agaricales	Basidiomycota	Symbiotroph	Ectomycorrhizal	Ectomycorrhizal	12.5154	2.95896e-06	0	0	2.38524	0	0	0	1	0	0	2.71565	2.91457	0	3.49998	0	0	0	0	0
Cortinarius papaver	Agaricales	Basidiomycota	Symbiotroph	Ectomycorrhizal	Ectomycorrhizal	97.1071	2.29585e-05	1.41635	0	39.595	7.13733	0	0	0	0	0	3.62087	0	45.3376	0	0	0	0	0	0
Cortinarius parafulmineus	Agaricales	Basidiomycota	Symbiotroph	Ectomycorrhizal	Ectomycorrhizal	140.111	3.31256e-05	0	1.31809	57.7228	2.09922	3.70637	0	0	16.9969	11.1713	13.5783	5.82914	5.74701	15.7499	2.40531	0	0	2.58824	1.19797
Cortinarius perelegans	Agaricales	Basidiomycota	Symbiotroph	Ectomycorrhizal	Ectomycorrhizal	88.0807	2.08245e-05	16.052	0	37.6868	0	0	0	1	0	0	28.967	0	0	4.37497	0	0	0	0	0
Cortinarius periclymenus	Agaricales	Basidiomycota	Symbiotroph	Ectomycorrhizal	Ectomycorrhizal	62.5767	1.47947e-05	0	0	6.20163	3.77859	0	11.9448	0	1.69969	0	0	0	38.952	0	0	0	0	0	0
Cortinarius perpallens	Agaricales	Basidiomycota	Symbiotroph	Ectomycorrhizal	Ectomycorrhizal	18.3245	4.33237e-06	2.36058	0	0	0	0	0	0	0	0	0	0	15.9639	0	0	0	0	0	0
Cortinarius piceidisjungendus	Agaricales	Basidiomycota	Symbiotroph	Ectomycorrhizal	Ectomycorrhizal	300.975	7.11578e-05	1.41635	1.31809	6.20163	0	0	19.1118	0	123.227	11.8695	0	0	0	0	15.2336	4.2028	6.93914	78.5099	32.9442
Cortinarius picoides	Agaricales	Basidiomycota	Symbiotroph	Ectomycorrhizal	Ectomycorrhizal	502.882	0.000118894	1.41635	0	109.721	0	1.58845	2.98621	4	0	15.3606	0	0	367.809	0	0	0	0	0	0
Cortinarius pinigaudis	Agaricales	Basidiomycota	Symbiotroph	Ectomycorrhizal	Ectomycorrhizal	174.245	4.11959e-05	1.88847	0	15.7426	9.65639	11.6486	4.1807	27	11.048	4.88746	0	6.80067	5.10846	7.43745	40.8903	15.9706	11.9858	0	0
Cortinarius pitkinensis	Agaricales	Basidiomycota	Symbiotroph	Ectomycorrhizal	Ectomycorrhizal	8.4802	2.00493e-06	0	0	0	0	0	0	0	0	2.09462	0	0	6.38557	0	0	0	0	0	0
Cortinarius platypus	Agaricales	Basidiomycota	Symbiotroph	Ectomycorrhizal	Ectomycorrhizal	1.67937	3.97045e-07	0	0	0	1.67937	0	0	0	0	0	0	0	0	0	0	0	0	0	0
Cortinarius politus	Agaricales	Basidiomycota	Symbiotroph	Ectomycorrhizal	Ectomycorrhizal	782.349	0.000184967	0	325.129	201.314	87.3274	0	0	1	0	34.9104	14.9361	3.40033	0	111.124	3.20708	0	0	0	0
Cortinarius ponderosus	Agaricales	Basidiomycota	Symbiotroph	Ectomycorrhizal	Ectomycorrhizal	18.6997	4.42108e-06	5.19329	0	2.86229	0	0	0	1	0	0	3.62087	0	0	3.49998	0	0	2.52332	0	0
Cortinarius porphyrophaeus	Agaricales	Basidiomycota	Symbiotroph	Ectomycorrhizal	Ectomycorrhizal	8.15572	1.92821e-06	0	0	7.15572	0	0	0	1	0	0	0	0	0	0	0	0	0	0	0
Cortinarius porphyropus	Agaricales	Basidiomycota	Symbiotroph	Ectomycorrhizal	Ectomycorrhizal	108.668	2.56919e-05	0	2.19682	29.0999	0	0	0	0	0	0	0	0	73.4341	3.93748	0	0	0	0	0
Cortinarius praestans	Agaricales	Basidiomycota	Symbiotroph	Ectomycorrhizal	Ectomycorrhizal	51.4577	1.21659e-05	0	0	24.8065	13.0151	0	7.16691	0	0	0	4.52609	1.94305	0	0	0	0	0	0	0
Cortinarius privignipallens	Agaricales	Basidiomycota	Symbiotroph	Ectomycorrhizal	Ectomycorrhizal	2163.42	0.000511487	0	1368.62	761.846	0	1.58845	0	0	4.24922	4.88746	0	0	0	11.8124	10.423	0	0	0	0
Cortinarius pseudobovinus	Agaricales	Basidiomycota	Symbiotroph	Ectomycorrhizal	Ectomycorrhizal	2209.12	0.00052229	3.77693	0	1558.52	25.1906	0	0	1	39.9427	11.8695	5.43131	0	3.83134	554.747	4.81062	0	0	0	0
Cortinarius pseudofallax	Agaricales	Basidiomycota	Symbiotroph	Ectomycorrhizal	Ectomycorrhizal	1974.84	0.000466901	1166.6	2.63618	36.7327	6.29765	0	0	0	529.453	6.98208	31.23	45.1759	42.1448	90.9994	14.4319	0	0	2.15687	0
Cortinarius pseudogracilior	Agaricales	Basidiomycota	Symbiotroph	Ectomycorrhizal	Ectomycorrhizal	4.93947	1.16781e-06	0	0	2.38524	0	0	0	0	0	0	0	0	2.55423	0	0	0	0	0	0
Cortinarius pseudonaevosus	Agaricales	Basidiomycota	Symbiotroph	Ectomycorrhizal	Ectomycorrhizal	10.8555	2.5665e-06	0	0	0	0	0	0	0	0	0	0	0	10.8555	0	0	0	0	0	0
Cortinarius pseudonebularis	Agaricales	Basidiomycota	Symbiotroph	Ectomycorrhizal	Ectomycorrhizal	1	2.36425e-07	0	0	0	0	0	0	1	0	0	0	0	0	0	0	0	0	0	0
Cortinarius pseudovariegatus	Agaricales	Basidiomycota	Symbiotroph	Ectomycorrhizal	Ectomycorrhizal	142.739	3.3747e-05	0	0	138.344	1.67937	0	0	0	0	0	2.71565	0	0	0	0	0	0	0	0
Cortinarius puniceus	Agaricales	Basidiomycota	Symbiotroph	Ectomycorrhizal	Ectomycorrhizal	130.337	3.0815e-05	0	0	50.5671	79.7702	0	0	0	0	0	0	0	0	0	0	0	0	0	0
Cortinarius purpurascens	Agaricales	Basidiomycota	Symbiotroph	Ectomycorrhizal	Ectomycorrhizal	42.6149	1.00752e-05	10.3866	1.31809	8.10982	2.9389	0	0	0	0	0	0	16.0301	3.83134	0	0	0	0	0	0
Cortinarius quercoarmillatus	Agaricales	Basidiomycota	Symbiotroph	Ectomycorrhizal	Ectomycorrhizal	264.679	6.25768e-05	0	0	5.24753	0	1.58845	0	0	26.3452	48.8746	1.81044	3.8861	3.19279	47.6872	106.635	0	0	19.4118	0
Cortinarius rapaceoides	Agaricales	Basidiomycota	Symbiotroph	Ectomycorrhizal	Ectomycorrhizal	2.38524	5.6393e-07	0	0	2.38524	0	0	0	0	0	0	0	0	0	0	0	0	0	0	0
Cortinarius rattinus	Agaricales	Basidiomycota	Symbiotroph	Ectomycorrhizal	Ectomycorrhizal	1195.15	0.000282563	13.2193	20.2107	98.2719	28.5493	23.2972	96.156	328	155.522	1.39642	3.16826	18.459	57.4701	55.9997	46.5027	64.7231	184.203	0	0
Cortinarius reverendissimus	Agaricales	Basidiomycota	Symbiotroph	Ectomycorrhizal	Ectomycorrhizal	5.72458	1.35343e-06	0	0	5.72458	0	0	0	0	0	0	0	0	0	0	0	0	0	0	0
Cortinarius rioussetiae	Agaricales	Basidiomycota	Symbiotroph	Ectomycorrhizal	Ectomycorrhizal	14.7885	3.49637e-06	0	0	14.7885	0	0	0	0	0	0	0	0	0	0	0	0	0	0	0
Cortinarius rosargutus	Agaricales	Basidiomycota	Symbiotroph	Ectomycorrhizal	Ectomycorrhizal	285.977	6.76121e-05	0	0	203.7	39.0454	0	28.0704	1	0	0	5.88392	0	6.38557	0	0	0	1.89249	0	0
Cortinarius roseivelatus	Agaricales	Basidiomycota	Symbiotroph	Ectomycorrhizal	Ectomycorrhizal	19508.5	0.0046123	5.6654	0	1925.84	2.09922	6.35378	0	0	0	4.88746	0	0	2.55423	17561.1	0	0	0	0	0
Cortinarius roseoarmillatus	Agaricales	Basidiomycota	Symbiotroph	Ectomycorrhizal	Ectomycorrhizal	16.9433	4.00582e-06	6.13752	0	2.38524	0	0	0	0	0	1.39642	0	0	7.02413	0	0	0	0	0	0
Cortinarius roseocastaneus	Agaricales	Basidiomycota	Symbiotroph	Ectomycorrhizal	Ectomycorrhizal	1905.45	0.000450496	365.891	0	286.706	5.8778	0	0	1	124.927	157.097	86.4483	0	10.8555	222.686	590.905	0	0	53.0589	0
Cortinarius rubrobrunneus	Agaricales	Basidiomycota	Symbiotroph	Ectomycorrhizal	Ectomycorrhizal	6564.74	0.00155207	1.88847	0	0	0	0	0	15	0	3.49104	3.62087	0	6540.74	0	0	0	0	0	0
Cortinarius rufoallutus	Agaricales	Basidiomycota	Symbiotroph	Ectomycorrhizal	Ectomycorrhizal	78.2359	1.84969e-05	0	0	78.2359	0	0	0	0	0	0	0	0	0	0	0	0	0	0	0
Cortinarius sanguineus	Agaricales	Basidiomycota	Symbiotroph	Ectomycorrhizal	Ectomycorrhizal	476.102	0.000112562	0	0	0	476.102	0	0	0	0	0	0	0	0	0	0	0	0	0	0
Cortinarius sannio	Agaricales	Basidiomycota	Symbiotroph	Ectomycorrhizal	Ectomycorrhizal	149.401	3.53222e-05	6.13752	0	31.9622	0	2.11793	18.5145	0	3.39938	4.88746	9.05218	17.4874	6.38557	6.12496	4.81062	0	3.15415	13.8039	21.5635
Cortinarius saturniorum	Agaricales	Basidiomycota	Symbiotroph	Ectomycorrhizal	Ectomycorrhizal	553.291	0.000130812	0	144.99	41.5032	26.4501	2.11793	323.108	0	0	12.5677	0	0	2.55423	0	0	0	0	0	0
Cortinarius savegrensis	Agaricales	Basidiomycota	Symbiotroph	Ectomycorrhizal	Ectomycorrhizal	19.655	4.64694e-06	0	0	0	0	0	0	0	0	6.98208	4.07348	3.40033	0	3.93748	0	0	1.26166	0	0
Cortinarius saxamontanus	Agaricales	Basidiomycota	Symbiotroph	Ectomycorrhizal	Ectomycorrhizal	2823.63	0.000667577	0	0	2747.32	0	0	0	0	0	0	66.0809	0	7.02413	0	3.20708	0	0	0	0
Cortinarius scaurus	Agaricales	Basidiomycota	Symbiotroph	Ectomycorrhizal	Ectomycorrhizal	42.3429	1.00109e-05	0	1.31809	29.577	0	0	0	0	0	0	9.50479	1.94305	0	0	0	0	0	0	0
Cortinarius serarius	Agaricales	Basidiomycota	Symbiotroph	Ectomycorrhizal	Ectomycorrhizal	99.9604	2.36331e-05	0	0	0	2.51906	0	0	12	2.54953	0	23.9883	35.9464	20.4338	0	0	0	2.52332	0	0
Cortinarius sierraensis	Agaricales	Basidiomycota	Symbiotroph	Ectomycorrhizal	Ectomycorrhizal	23.7362	5.61182e-06	0	0	17.1737	0	0	0	0	0	0	0	0	0	6.56246	0	0	0	0	0
Cortinarius squamivenetus	Agaricales	Basidiomycota	Symbiotroph	Ectomycorrhizal	Ectomycorrhizal	2613.07	0.000617795	0	0	2203.01	0	0	0	0	0	0	410.064	0	0	0	0	0	0	0	0
Cortinarius squamosocephalus	Agaricales	Basidiomycota	Symbiotroph	Ectomycorrhizal	Ectomycorrhizal	14.4408	3.41416e-06	0	2.19682	3.33934	2.51906	0	0	0	0	0	0	0	6.38557	0	0	0	0	0	0
Cortinarius subargyronotus	Agaricales	Basidiomycota	Symbiotroph	Ectomycorrhizal	Ectomycorrhizal	213.142	5.03921e-05	2.36058	14.0596	17.1737	2.09922	11.1191	0	0	0	3.49104	0	36.4321	7.02413	97.1244	18.4407	0	2.52332	1.29412	0
Cortinarius subbrunneoideus	Agaricales	Basidiomycota	Symbiotroph	Ectomycorrhizal	Ectomycorrhizal	839.124	0.00019839	9.91445	0	13.3573	6.29765	4.23586	150.505	153	72.2368	212.954	0	28.1742	22.3495	21.8749	12.8283	21.8546	105.349	0	4.1929
Cortinarius subdecolorans	Agaricales	Basidiomycota	Symbiotroph	Ectomycorrhizal	Ectomycorrhizal	46.3738	1.09639e-05	0	0	0	0	0	0	0	0	0	26.7039	2.42881	17.241	0	0	0	0	0	0
Cortinarius subexitiosus	Agaricales	Basidiomycota	Symbiotroph	Ectomycorrhizal	Ectomycorrhizal	54.3641	1.2853e-05	1.41635	0	8.58687	1.67937	0	0	1	11.8978	9.07671	0	0	0	17.4999	3.20708	0	0	0	0
Cortinarius subfloccopus	Agaricales	Basidiomycota	Symbiotroph	Ectomycorrhizal	Ectomycorrhizal	842.128	0.0001991	2.8327	74.2524	600.127	18.4731	18.5319	0	0	0	0	35.3035	0	5.10846	87.4995	0	0	0	0	0
Cortinarius subfoetens	Agaricales	Basidiomycota	Symbiotroph	Ectomycorrhizal	Ectomycorrhizal	50.9862	1.20544e-05	0	0	0	26.4501	0	0	0	0	0	7.24175	15.5444	0	1.74999	0	0	0	0	0
Cortinarius subfoetidus	Agaricales	Basidiomycota	Symbiotroph	Ectomycorrhizal	Ectomycorrhizal	2.98486	7.05695e-07	0	0	0	0	1.58845	0	0	0	1.39642	0	0	0	0	0	0	0	0	0
Cortinarius subfraudulosus	Agaricales	Basidiomycota	Symbiotroph	Ectomycorrhizal	Ectomycorrhizal	4.77048	1.12786e-06	0	0	4.77048	0	0	0	0	0	0	0	0	0	0	0	0	0	0	0
Cortinarius sublilacinopes	Agaricales	Basidiomycota	Symbiotroph	Ectomycorrhizal	Ectomycorrhizal	6.63446	1.56855e-06	0	0	2.38524	0	0	0	0	4.24922	0	0	0	0	0	0	0	0	0	0
Cortinarius suboenochelis	Agaricales	Basidiomycota	Symbiotroph	Ectomycorrhizal	Ectomycorrhizal	66.4868	1.57191e-05	0	0	0	0	0	0	0	0	31.4194	0	0	0	21.4374	13.6301	0	0	0	0
Cortinarius subolivascens	Agaricales	Basidiomycota	Symbiotroph	Ectomycorrhizal	Ectomycorrhizal	13.3376	3.15334e-06	1.88847	0	11.4492	0	0	0	0	0	0	0	0	0	0	0	0	0	0	0
Cortinarius subpurpurascens	Agaricales	Basidiomycota	Symbiotroph	Ectomycorrhizal	Ectomycorrhizal	4.29343	1.01507e-06	0	0	4.29343	0	0	0	0	0	0	0	0	0	0	0	0	0	0	0
Cortinarius subrufulus	Agaricales	Basidiomycota	Symbiotroph	Ectomycorrhizal	Ectomycorrhizal	35.1206	8.30339e-06	0	0	0	0	0	0	0	0	0	0	0	35.1206	0	0	0	0	0	0
Cortinarius subrugulosus	Agaricales	Basidiomycota	Symbiotroph	Ectomycorrhizal	Ectomycorrhizal	33.6579	7.95757e-06	0	0	12.8803	7.55718	0	0	1	0	0	12.2204	0	0	0	0	0	0	0	0
Cortinarius subserratissimus	Agaricales	Basidiomycota	Symbiotroph	Ectomycorrhizal	Ectomycorrhizal	509.881	0.000120548	8.02599	2.19682	12.8803	13.0151	24.8857	0	7	7.6486	9.77492	0	2.42881	307.785	17.0624	60.1328	22.6951	11.355	0	2.99493
Cortinarius subsolitarius	Agaricales	Basidiomycota	Symbiotroph	Ectomycorrhizal	Ectomycorrhizal	740.883	0.000175163	8.97022	4.39363	19.0819	0	3.17689	0	1	0	0	704.26	0	0	0	0	0	0	0	0
Cortinarius subtortus	Agaricales	Basidiomycota	Symbiotroph	Ectomycorrhizal	Ectomycorrhizal	50178.6	0.0118635	307.82	49598.8	1.90819	0	0	0	0	0	0	3.16826	0	266.917	0	0	0	0	0	0
Cortinarius superbus	Agaricales	Basidiomycota	Symbiotroph	Ectomycorrhizal	Ectomycorrhizal	15859	0.00374946	0	0	40.5491	1.67937	0	0	0	0	0	8052.37	7764.42	0	0	0	0	0	0	0
Cortinarius talimultiformis	Agaricales	Basidiomycota	Symbiotroph	Ectomycorrhizal	Ectomycorrhizal	3.81639	9.02288e-07	0	0	3.81639	0	0	0	0	0	0	0	0	0	0	0	0	0	0	0
Cortinarius talus	Agaricales	Basidiomycota	Symbiotroph	Ectomycorrhizal	Ectomycorrhizal	86.5731	2.0468e-05	0	1.75745	45.3196	10.4961	0	0	29	0	0	0	0	0	0	0	0	0	0	0
Cortinarius tiliae	Agaricales	Basidiomycota	Symbiotroph	Ectomycorrhizal	Ectomycorrhizal	31.4913	7.44532e-06	0	0	21.4672	0	0	0	3	0	0	0	0	7.02413	0	0	0	0	0	0
Cortinarius tillamookensis	Agaricales	Basidiomycota	Symbiotroph	Ectomycorrhizal	Ectomycorrhizal	630.025	0.000148954	7.08175	0	1.90819	0	0	0	0	0	4.18925	0	0	616.846	0	0	0	0	0	0
Cortinarius timiskamingensis	Agaricales	Basidiomycota	Symbiotroph	Ectomycorrhizal	Ectomycorrhizal	75.1757	1.77734e-05	19.8289	0	20.9901	0	0	0	0	0	0	0	2.42881	31.9279	0	0	0	0	0	0
Cortinarius tirolianus	Agaricales	Basidiomycota	Symbiotroph	Ectomycorrhizal	Ectomycorrhizal	9.93665	2.34927e-06	0	0	0	2.51906	1.58845	0	0	0	0	0	5.82914	0	0	0	0	0	0	0
Cortinarius transatlanticus	Agaricales	Basidiomycota	Symbiotroph	Ectomycorrhizal	Ectomycorrhizal	3.83134	9.05824e-07	0	0	0	0	0	0	0	0	0	0	0	3.83134	0	0	0	0	0	0
Cortinarius trappei	Agaricales	Basidiomycota	Symbiotroph	Ectomycorrhizal	Ectomycorrhizal	231.851	5.48152e-05	3.77693	3.51491	1.90819	16.7937	0	0	79	1.69969	0	0	0	125.157	0	0	0	0	0	0
Cortinarius turmalis	Agaricales	Basidiomycota	Symbiotroph	Ectomycorrhizal	Ectomycorrhizal	373.997	8.84222e-05	2.36058	3.95427	331.071	0	0	0	1	0	14.6624	0	3.40033	14.0483	3.49998	0	0	0	0	0
Cortinarius umbrinobellus	Agaricales	Basidiomycota	Symbiotroph	Ectomycorrhizal	Ectomycorrhizal	22.8241	5.39618e-06	0	0	11.4492	0	0	0	0	0	0	0	0	0	11.3749	0	0	0	0	0
Cortinarius uraceisporus	Agaricales	Basidiomycota	Symbiotroph	Ectomycorrhizal	Ectomycorrhizal	115.191	2.72339e-05	1.88847	0	3.33934	0	2.11793	0	3	5.09907	2.79283	2.26305	2.42881	0	90.9994	0	0	1.26166	0	0
Cortinarius uraceomajalis	Agaricales	Basidiomycota	Symbiotroph	Ectomycorrhizal	Ectomycorrhizal	2591.89	0.000612787	11.8029	3.95427	51.5212	0	11.6486	0	0	0	0	0	2500.22	5.74701	6.99996	0	0	0	0	0
Cortinarius uraceonemoralis	Agaricales	Basidiomycota	Symbiotroph	Ectomycorrhizal	Ectomycorrhizal	602.968	0.000142557	465.979	0	12.8803	0	0	0	0	0	0	84.1853	27.2027	1.91567	8.31245	0	0	0	1.29412	1.19797
Cortinarius uraceus	Agaricales	Basidiomycota	Symbiotroph	Ectomycorrhizal	Ectomycorrhizal	323.577	7.65016e-05	43.4348	4.39363	23.8524	27.7096	9.00119	4.1807	4	5.94891	0	10.41	26.7169	3.19279	128.187	21.6478	0	3.78499	1.72549	5.39087
Cortinarius variicolor	Agaricales	Basidiomycota	Symbiotroph	Ectomycorrhizal	Ectomycorrhizal	2.86229	6.76716e-07	0	0	2.86229	0	0	0	0	0	0	0	0	0	0	0	0	0	0	0
Cortinarius variosimilis	Agaricales	Basidiomycota	Symbiotroph	Ectomycorrhizal	Ectomycorrhizal	119.355	2.82185e-05	0	0	8.10982	38.2057	0	0	0	0	0	3.62087	2.91457	9.57836	0	56.9257	0	0	0	0
Cortinarius violaceomaculatus	Agaricales	Basidiomycota	Symbiotroph	Ectomycorrhizal	Ectomycorrhizal	9.94903	2.3522e-06	2.36058	0	0	0	1.58845	0	6	0	0	0	0	0	0	0	0	0	0	0
Cortinarius violaceorubens	Agaricales	Basidiomycota	Symbiotroph	Ectomycorrhizal	Ectomycorrhizal	34.1735	8.07946e-06	0	3.51491	0	1.67937	6.88327	0	0	22.096	0	0	0	0	0	0	0	0	0	0
Cortinarius virentophyllus	Agaricales	Basidiomycota	Symbiotroph	Ectomycorrhizal	Ectomycorrhizal	51.5724	1.2193e-05	0	0	1.90819	0	0	0	0	0	0	0	0	31.2893	18.3749	0	0	0	0	0
Cortinarius viridiflavus	Agaricales	Basidiomycota	Symbiotroph	Ectomycorrhizal	Ectomycorrhizal	8.49227	2.00778e-06	2.36058	0	0	2.9389	0	0	0	0	0	0	0	3.19279	0	0	0	0	0	0
Cortinarius viridirubescens	Agaricales	Basidiomycota	Symbiotroph	Ectomycorrhizal	Ectomycorrhizal	15.7278	3.71844e-06	1.41635	0	14.3114	0	0	0	0	0	0	0	0	0	0	0	0	0	0	0
Cortinarius viscilaetus	Agaricales	Basidiomycota	Symbiotroph	Ectomycorrhizal	Ectomycorrhizal	641.715	0.000151717	2.36058	57.9959	202.268	0	3.17689	0	1	0	0	9.9574	78.6934	280.965	3.49998	0	0	0	0	1.79696
Cortinarius viscostriatus	Agaricales	Basidiomycota	Symbiotroph	Ectomycorrhizal	Ectomycorrhizal	356.53	8.42924e-05	0	0	189.865	8.81671	0	71.0718	52	0	0	2.71565	32.0603	0	0	0	0	0	0	0
Cortinarius vitiosus	Agaricales	Basidiomycota	Symbiotroph	Ectomycorrhizal	Ectomycorrhizal	47.3957	1.12055e-05	12.275	0	0	0	0	0	0	0	0	0	0	35.1206	0	0	0	0	0	0
Cortinarius vitreopileatus	Agaricales	Basidiomycota	Symbiotroph	Ectomycorrhizal	Ectomycorrhizal	358.531	8.47655e-05	1.88847	19.7713	1.90819	8.39686	1.58845	0	1	0	0	321.352	0	0	2.62498	0	0	0	0	0
Cortinarius vixolivascens	Agaricales	Basidiomycota	Symbiotroph	Ectomycorrhizal	Ectomycorrhizal	69.0776	1.63316e-05	4.72117	0	2.38524	1.67937	0	0	1	0	0	59.2918	0	0	0	0	0	0	0	0
Cortinarius wiebeae	Agaricales	Basidiomycota	Symbiotroph	Ectomycorrhizal	Ectomycorrhizal	39.601	9.36266e-06	0	0	6.20163	0	0	0	30	3.39938	0	0	0	0	0	0	0	0	0	0
Cortinarius xanthodryophilus	Agaricales	Basidiomycota	Symbiotroph	Ectomycorrhizal	Ectomycorrhizal	71.3319	1.68646e-05	0	0	5.24753	0	0	0	4	26.3452	0	0	0	0	4.37497	4.00885	0	10.7241	14.2353	2.39594
Craterellus atratoides	Cantharellales	Basidiomycota	Symbiotroph	Ectomycorrhizal	Ectomycorrhizal	18114	0.00428259	112.364	3036.44	3984.31	684.764	0	0	0	0	8.3785	0	0	9981.93	305.811	0	0	0	0	0
Craterellus indicus	Cantharellales	Basidiomycota	Symbiotroph	Ectomycorrhizal	Ectomycorrhizal	57796.5	0.0136645	479.199	10278.9	14035.2	218.318	0	0	0	0	1.39642	0	0	32690.3	93.1869	0	0	0	0	0
Craterellus strigosus	Cantharellales	Basidiomycota	Symbiotroph	Ectomycorrhizal	Ectomycorrhizal	26964.7	0.00637512	392.329	5205.14	6117.67	31.0684	0	0	0	0	6.98208	0	0	15195.1	13.9999	2.40531	0	0	0	0
Crepidotus malachioides	Agaricales	Basidiomycota	Saprotroph	Wood Saprotroph	Saprotroph	740.672	0.000175113	73.1781	7.90854	586.769	5.03812	13.7665	0	7	4.24922	16.757	6.33653	3.8861	12.7711	1.74999	0	0	1.26166	0	0
Crepidotus tennesseensis	Agaricales	Basidiomycota	Saprotroph	Wood Saprotroph	Saprotroph	114.097	2.69755e-05	0	0	0	2.51906	1.58845	0	2	35.6935	55.1585	0	0	3.19279	9.62494	0	0	2.52332	0	1.79696
Cribbea turbinispora	Agaricales	Basidiomycota	Saprotroph	Undefined Saprotroph	Saprotroph	7.24303	1.71243e-06	0	0	0	0	0	0	0	5.94891	0	0	0	0	0	0	0	0	1.29412	0
Crinipellis brunnescens	Agaricales	Basidiomycota	Saprotroph	Leaf Saprotroph	Saprotroph	236.624	5.59439e-05	48.628	0	0	3.35875	14.8255	0	33	34.8436	4.88746	11.3152	5.34338	0	0	0	0	60.5598	1.29412	18.5685
Crinipellis cupreostipes	Agaricales	Basidiomycota	Saprotroph	Leaf Saprotroph	Saprotroph	418.317	9.89004e-05	7.08175	0	3.81639	49.9613	243.032	0	0	86.6841	0	0	0	0	11.8124	0	0	1.26166	14.6667	0
Crinipellis furcata	Agaricales	Basidiomycota	Saprotroph	Leaf Saprotroph	Saprotroph	47460.3	0.0112208	70.3454	135.324	79.667	388.355	564.957	242.48	3675	7972.39	19596.6	110.889	79.1792	68.9642	3402.42	608.544	26.8979	2690.49	377.883	7369.92
Crinipellis malesiana	Agaricales	Basidiomycota	Saprotroph	Leaf Saprotroph	Saprotroph	7.6486	1.80832e-06	0	0	0	0	0	0	0	7.6486	0	0	0	0	0	0	0	0	0	0
Crinipellis tabtim	Agaricales	Basidiomycota	Saprotroph	Leaf Saprotroph	Saprotroph	79.7533	1.88557e-05	1.41635	0	0	2.09922	9.53068	0	1	4.24922	30.7212	0	10.201	0	13.1249	0	0	4.41582	0	2.99493
Cryptococcus consortionis	Filobasidiales	Basidiomycota	Pathotroph-Saprotroph-Symbiotroph	Animal Pathogen-Endophyte-Epiphyte-Undefined Saprotroph	Other	154.32	3.6485e-05	6.60964	1.31809	0	10.9159	3.70637	2.98621	2	28.0449	50.271	1.81044	1.94305	0	6.56246	17.6389	8.4056	2.52332	0	9.58377
Cutaneotrichosporon cutaneum	Trichosporonales	Basidiomycota	-	-	Unassigned	1	2.36425e-07	0	0	0	0	0	0	1	0	0	0	0	0	0	0	0	0	0	0
Cutaneotrichosporon cyanovorans	Trichosporonales	Basidiomycota	-	-	Unassigned	101.636	2.40293e-05	0	0	2.38524	52.9002	5.29482	2.98621	4	0	7.68029	2.26305	0	1.91567	19.6874	0	0	2.52332	0	0
Cutaneotrichosporon guehoae	Trichosporonales	Basidiomycota	-	-	Unassigned	1.39642	3.30147e-07	0	0	0	0	0	0	0	0	1.39642	0	0	0	0	0	0	0	0	0
Cyathus annulatus	Agaricales	Basidiomycota	Saprotroph	Undefined Saprotroph	Saprotroph	129.887	3.07084e-05	0	0	0	0	0	0	0	0	0	0	0	0	0	129.887	0	0	0	0
Cyathus crassimurus	Agaricales	Basidiomycota	Saprotroph	Undefined Saprotroph	Saprotroph	197.856	4.67779e-05	13.2193	0	2.38524	0	4.23586	0	54	17.8467	81.6904	0	2.91457	0	0	0	0	0	0	21.5635
Cyathus renweii	Agaricales	Basidiomycota	Saprotroph	Undefined Saprotroph	Saprotroph	15.7318	3.71938e-06	0	0	0	0	0	0	0	0	0	4.07348	11.6583	0	0	0	0	0	0	0
Cystoderma andinum	Agaricales	Basidiomycota	Saprotroph	Undefined Saprotroph	Saprotroph	3.81639	9.02288e-07	0	0	3.81639	0	0	0	0	0	0	0	0	0	0	0	0	0	0	0
Cystoderma tuomikoskii	Agaricales	Basidiomycota	Saprotroph	Undefined Saprotroph	Saprotroph	5.09907	1.20555e-06	0	0	0	0	0	0	0	5.09907	0	0	0	0	0	0	0	0	0	0
Cystodermella lactea	Agaricales	Basidiomycota	Saprotroph	Undefined Saprotroph	Saprotroph	416.517	9.84748e-05	33.9924	0	0	16.7937	11.1191	9.55588	28	37.3932	0	0	36.9179	2.55423	55.9997	102.627	36.1441	45.4198	0	0
Cystodermella papallactae	Agaricales	Basidiomycota	Saprotroph	Undefined Saprotroph	Saprotroph	890.849	0.000210619	0	0	4.29343	0	0	0	376	151.272	282.774	0	9.22948	0	1.74999	10.423	0	0	0	55.1067
Cystofilobasidium capitatum	Cystofilobasidiales	Basidiomycota	-	-	Unassigned	1	2.36425e-07	0	0	0	0	0	0	1	0	0	0	0	0	0	0	0	0	0	0
Dacrymyces ancyleus	Dacrymycetales	Basidiomycota	-	-	Unassigned	150.331	3.55419e-05	0	0	0	76.8313	0	0	0	0	0	0	0	0	73.4996	0	0	0	0	0
Daedalea circularis	Polyporales	Basidiomycota	Saprotroph	Wood Saprotroph	Saprotroph	1951.21	0.000461314	0	0	0	0	2.64741	0	836	203.963	715.663	0	0	0	0	0	0	1.26166	0	191.675
Daedalea radiata	Polyporales	Basidiomycota	Saprotroph	Wood Saprotroph	Saprotroph	54.1572	1.28041e-05	1.41635	0	0	2.09922	9.00119	0	1	0	3.49104	0	0	0	13.1249	3.20708	0	20.8174	0	0
Dentipellis coniferarum	Russulales	Basidiomycota	Saprotroph	Undefined Saprotroph	Saprotroph	3422.24	0.000809101	114.252	1.75745	0	21.412	12.1781	201.271	848	482.712	17.4552	12.2204	31.5745	14.6868	85.312	994.195	108.432	440.951	28.0393	7.78681
Dentipellopsis dacrydicola	Russulales	Basidiomycota	Saprotroph	Undefined Saprotroph	Saprotroph	743.215	0.000175714	196.873	0	0	0	0	0	4	2.54953	0	0	0	0	0	25.6566	0	471.862	42.2746	0
Dermocybe alienata	Agaricales	Basidiomycota	Symbiotroph	Ectomycorrhizal	Ectomycorrhizal	985.429	0.00023298	1.41635	61.5109	310.081	278.776	0	0	74	0	0	3.16826	6.80067	249.676	0	0	0	0	0	0
Dermocybe cardinalis	Agaricales	Basidiomycota	Symbiotroph	Ectomycorrhizal	Ectomycorrhizal	1838.03	0.000434556	1.88847	21.9682	408.353	206.983	0	0	29	0	0	0	0	1169.84	0	0	0	0	0	0
Dermocybe egmontiana	Agaricales	Basidiomycota	Symbiotroph	Ectomycorrhizal	Ectomycorrhizal	2131.21	0.00050387	118.029	0	1607.65	2.9389	0	0	0	0	2.09462	5.88392	14.0871	374.833	5.68747	0	0	0	0	0
Dermocybe icterinoides	Agaricales	Basidiomycota	Symbiotroph	Ectomycorrhizal	Ectomycorrhizal	107.016	2.53013e-05	0	0	6.67867	0	0	0	2	0	0	0	0	98.3378	0	0	0	0	0	0
Dermocybe largofulgens	Agaricales	Basidiomycota	Symbiotroph	Ectomycorrhizal	Ectomycorrhizal	3942.32	0.000932063	12.7472	127.855	96.3637	57.5185	3.70637	4.1807	175	0	20.248	4.9787	23.8023	3381.8	34.1248	0	0	0	0	0
Dermocybe leptospermorum	Agaricales	Basidiomycota	Symbiotroph	Ectomycorrhizal	Ectomycorrhizal	1651.17	0.000390378	138.802	0	1385.82	3.35875	0	0	53	0	2.09462	37.5666	2.42881	28.0965	0	0	0	0	0	0
Dermocybe splendida	Agaricales	Basidiomycota	Symbiotroph	Ectomycorrhizal	Ectomycorrhizal	517.396	0.000122325	3.77693	19.332	53.4294	16.3739	21.1793	0	51	0	0	0	0	335.242	17.0624	0	0	0	0	0
Derxomyces anomalus	Tremellales	Basidiomycota	-	-	Unassigned	7.6486	1.80832e-06	0	0	0	0	0	0	0	7.6486	0	0	0	0	0	0	0	0	0	0
Derxomyces boekhoutii	Tremellales	Basidiomycota	-	-	Unassigned	8.2008	1.93887e-06	0	0	0	0	0	0	0	0	0	0	0	0	0	0	0	8.2008	0	0
Derxomyces hainanensis	Tremellales	Basidiomycota	-	-	Unassigned	1.89249	4.47432e-07	0	0	0	0	0	0	0	0	0	0	0	0	0	0	0	1.89249	0	0
Derxomyces hubeiensis	Tremellales	Basidiomycota	-	-	Unassigned	2.09462	4.95221e-07	0	0	0	0	0	0	0	0	2.09462	0	0	0	0	0	0	0	0	0
Derxomyces komagatae	Tremellales	Basidiomycota	-	-	Unassigned	1	2.36425e-07	0	0	0	0	0	0	1	0	0	0	0	0	0	0	0	0	0	0
Derxomyces linzhiensis	Tremellales	Basidiomycota	-	-	Unassigned	50.5459	1.19503e-05	1.88847	2.19682	5.24753	2.51906	1.58845	0	3	3.39938	6.98208	2.26305	0	2.55423	0	2.40531	4.2028	4.41582	1.29412	6.58884
Derxomyces qinlingensis	Tremellales	Basidiomycota	-	-	Unassigned	1.26166	2.98288e-07	0	0	0	0	0	0	0	0	0	0	0	0	0	0	0	1.26166	0	0
Derxomyces simaoensis	Tremellales	Basidiomycota	-	-	Unassigned	1.31809	3.11629e-07	0	1.31809	0	0	0	0	0	0	0	0	0	0	0	0	0	0	0	0
Derxomyces wuzhishanensis	Tremellales	Basidiomycota	-	-	Unassigned	20.7892	4.91508e-06	0	0	0	0	0	0	5	4.24922	4.88746	0	0	0	0	0	0	1.26166	0	5.39087
Derxomyces yunnanensis	Tremellales	Basidiomycota	-	-	Unassigned	8.85413	2.09334e-06	0	0	0	4.61827	4.23586	0	0	0	0	0	0	0	0	0	0	0	0	0
Dichomitus hubeiensis	Polyporales	Basidiomycota	Saprotroph	Wood Saprotroph	Saprotroph	240.007	5.67435e-05	0	0	0	0	0	0	0	0	46.78	0	0	0	0	193.227	0	0	0	0
Dioszegia changbaiensis	Tremellales	Basidiomycota	Saprotroph	Undefined Saprotroph	Saprotroph	1.29412	3.05962e-07	0	0	0	0	0	0	0	0	0	0	0	0	0	0	0	0	1.29412	0
Dioszegia hungarica	Tremellales	Basidiomycota	Saprotroph	Undefined Saprotroph	Saprotroph	3.93967	9.31436e-07	1.41635	0	0	0	0	0	0	0	0	0	0	0	0	0	0	2.52332	0	0
Dioszegia takashimae	Tremellales	Basidiomycota	Saprotroph	Undefined Saprotroph	Saprotroph	78.4145	1.85391e-05	3.77693	0	9.54096	29.8089	15.355	0	0	1.69969	0	0	14.0871	0	1.74999	0	0	0	0	2.39594
Echinochaete maximipora	Polyporales	Basidiomycota	Saprotroph	Undefined Saprotroph	Saprotroph	14160.7	0.00334795	491.002	480.663	156.949	270.379	917.063	1256	344	592.342	38.4015	314.111	170.502	137.29	31.9373	7803.63	152.982	844.052	149.255	10.1828
Entoloma alboumbonatum	Agaricales	Basidiomycota	Saprotroph-Symbiotroph	Ectomycorrhizal-Undefined Saprotroph	Ectomycorrhizal-Undefined Saprotroph	70.8323	1.67465e-05	0	0	0	0	0	0	37	16.147	10.4731	0	0	0	0	0	3.36224	1.26166	2.58824	0
Entoloma azureosquamulosum	Agaricales	Basidiomycota	Saprotroph-Symbiotroph	Ectomycorrhizal-Undefined Saprotroph	Ectomycorrhizal-Undefined Saprotroph	42.0056	9.93117e-06	2.36058	0	0	0	0	0	0	31.4442	0	0	0	0	0	0	0	8.2008	0	0
Entoloma calabrum	Agaricales	Basidiomycota	Saprotroph-Symbiotroph	Ectomycorrhizal-Undefined Saprotroph	Ectomycorrhizal-Undefined Saprotroph	106.329	2.51387e-05	0	2.19682	0	0	5.8243	53.7518	11	32.2941	0	0	0	0	0	0	0	1.26166	0	0
Entoloma cettoi	Agaricales	Basidiomycota	Saprotroph-Symbiotroph	Ectomycorrhizal-Undefined Saprotroph	Ectomycorrhizal-Undefined Saprotroph	781.449	0.000184754	16.052	3.95427	2.86229	22.2517	1.58845	4.77794	90	259.203	15.3606	0	0	1.91567	16.6249	276.611	10.9273	41.6348	17.6863	0
Entoloma hainanense	Agaricales	Basidiomycota	Saprotroph-Symbiotroph	Ectomycorrhizal-Undefined Saprotroph	Ectomycorrhizal-Undefined Saprotroph	37.9758	8.97841e-06	0	0	0	11.7556	4.23586	0	0	5.94891	0	0	0	0	0	16.0354	0	0	0	0
Entoloma hypogaeum	Agaricales	Basidiomycota	Saprotroph-Symbiotroph	Ectomycorrhizal-Undefined Saprotroph	Ectomycorrhizal-Undefined Saprotroph	10.0734	2.38159e-06	4.24905	0	0	0	5.8243	0	0	0	0	0	0	0	0	0	0	0	0	0
Entoloma mastoideum	Agaricales	Basidiomycota	Saprotroph-Symbiotroph	Ectomycorrhizal-Undefined Saprotroph	Ectomycorrhizal-Undefined Saprotroph	22.1728	5.24219e-06	3.77693	1.75745	0	0	2.64741	0	0	0	0	3.62087	0	0	0	7.21593	0	3.15415	0	0
Entoloma subaraneosum	Agaricales	Basidiomycota	Saprotroph-Symbiotroph	Ectomycorrhizal-Undefined Saprotroph	Ectomycorrhizal-Undefined Saprotroph	2.36058	5.581e-07	2.36058	0	0	0	0	0	0	0	0	0	0	0	0	0	0	0	0	0
Entoloma subtenuicystidiatum	Agaricales	Basidiomycota	Saprotroph-Symbiotroph	Ectomycorrhizal-Undefined Saprotroph	Ectomycorrhizal-Undefined Saprotroph	108.679	2.56943e-05	60.431	0	0	14.6945	4.23586	0	0	0	0	0	3.40033	0	0	3.20708	0	22.7099	0	0
Entoloma vindobonense	Agaricales	Basidiomycota	Saprotroph-Symbiotroph	Ectomycorrhizal-Undefined Saprotroph	Ectomycorrhizal-Undefined Saprotroph	754.579	0.000178401	3.77693	11.8628	9.54096	33.5875	77.3044	0	1	2.54953	0	20.3674	388.124	1.91567	196.874	6.41416	0	1.26166	0	0
Entyloma cosmi	Entylomatales	Basidiomycota	Pathotroph	Plant Pathogen	Plant Pathogen	13.2355	3.12919e-06	0	0	0	0	0	0	0	11.048	0	0	0	0	2.18749	0	0	0	0	0
Erythricium atropatanum	Corticiales	Basidiomycota	Pathotroph	Plant Pathogen	Plant Pathogen	178.529	4.22087e-05	34.4645	0	0	2.51906	0	4.1807	1	3.39938	0	3.16826	15.5444	6.38557	4.37497	24.8549	9.24616	69.3914	0	0
Exidia uvapassa	Auriculariales	Basidiomycota	Saprotroph	Undefined Saprotroph	Saprotroph	146.996	3.47535e-05	0	0	0	0	0	0	75	24.6455	23.0409	0	0	0	0	0	0	6.93914	0	17.3706
Favolaschia austrocyatheae	Agaricales	Basidiomycota	Saprotroph	Wood Saprotroph	Saprotroph	389.863	9.21733e-05	0	0	6.20163	5.8778	21.1793	17.9173	3	135.125	2.09462	25.3461	0	3.83134	154.437	0	0	9.46246	0	5.39087
Favolaschia cyatheae	Agaricales	Basidiomycota	Saprotroph	Wood Saprotroph	Saprotroph	2608.38	0.000616686	0	0	0	30.2287	86.3056	18.5145	38	1264.57	16.0588	33.0405	0	4.4699	1102.06	0	0	15.1399	0	0
Favolaschia luteoaurantiaca	Agaricales	Basidiomycota	Saprotroph	Wood Saprotroph	Saprotroph	305.138	7.21422e-05	0	0	0	3.77859	75.1864	37.029	6	9.34829	2.09462	116.773	0	10.8555	42.8747	0	0	0	0	1.19797
Favolaschia macropora	Agaricales	Basidiomycota	Saprotroph	Wood Saprotroph	Saprotroph	276.681	6.54141e-05	0	0	0	51.6407	60.3609	2.98621	61	26.3452	28.6265	0	0	0	41.9997	0	0	2.52332	0	1.19797
Fellomyces borneensis	Tremellales	Basidiomycota	-	-	Unassigned	4.85384	1.14757e-06	0	0	0	0	0	0	0	1.69969	0	0	0	0	0	0	0	3.15415	0	0
Fellomyces horovitziae	Tremellales	Basidiomycota	-	-	Unassigned	4.9106	1.16099e-06	0	0	0	0	0	0	0	0	0	0	0	1.91567	0	0	0	0	0	2.99493
Fellomyces penicillatus	Tremellales	Basidiomycota	-	-	Unassigned	2.40531	5.68675e-07	0	0	0	0	0	0	0	0	0	0	0	0	0	2.40531	0	0	0	0
Fellomyces polyborus	Tremellales	Basidiomycota	-	-	Unassigned	11.3779	2.69001e-06	0	0	0	0	0	0	0	2.54953	0	0	0	0	0	0	5.04336	3.78499	0	0
Fellozyma inositophila		Basidiomycota	-	-	Unassigned	1	2.36425e-07	0	0	0	0	0	0	1	0	0	0	0	0	0	0	0	0	0	0
Fibulobasidium murrhardtense	Tremellales	Basidiomycota	Saprotroph	Undefined Saprotroph	Saprotroph	204.645	4.83832e-05	0	101.054	1.90819	10.9159	4.76534	5.37518	10	1.69969	13.266	2.26305	5.82914	9.57836	3.06248	11.2248	3.36224	5.67748	3.88236	10.7817
Fibulochlamys chilensis	Agaricales	Basidiomycota	-	-	Unassigned	100.052	2.36549e-05	0	0	0	4.61827	0	0	0	86.6841	0	0	0	0	8.74995	0	0	0	0	0
Filobasidium floriforme	Filobasidiales	Basidiomycota	Saprotroph	Undefined Saprotroph	Saprotroph	87.6235	2.07164e-05	0	0	0	0	0	0	0	0	14.6624	0	0	0	0	72.9611	0	0	0	0
Filobasidium globisporum	Filobasidiales	Basidiomycota	Saprotroph	Undefined Saprotroph	Saprotroph	70.5497	1.66797e-05	4.72117	0	55.3376	0	0	0	1	0	6.28387	0	0	0	0	3.20708	0	0	0	0
Filobasidium uniguttulatum	Filobasidiales	Basidiomycota	Saprotroph	Undefined Saprotroph	Saprotroph	39.4054	9.31641e-06	0	0	0	27.7096	6.88327	0	0	0	0	0	0	0	4.81247	0	0	0	0	0
Fomitiporia aethiopica	Hymenochaetales	Basidiomycota	Pathotroph-Saprotroph	Plant Pathogen-Wood Saprotroph	Plant Pathogen-Wood Saprotroph	29.0365	6.86495e-06	21.7174	0	0	0	0	0	0	3.39938	1.39642	0	0	0	0	0	0	2.52332	0	0
Fomitiporia cupressicola	Hymenochaetales	Basidiomycota	Pathotroph-Saprotroph	Plant Pathogen-Wood Saprotroph	Plant Pathogen-Wood Saprotroph	10.4931	2.48082e-06	1.41635	0	0	0	0	0	0	0	9.07671	0	0	0	0	0	0	0	0	0
Fomitiporia gabonensis	Hymenochaetales	Basidiomycota	Pathotroph-Saprotroph	Plant Pathogen-Wood Saprotroph	Plant Pathogen-Wood Saprotroph	32.9078	7.78021e-06	24.078	0	0	1.67937	4.23586	0	0	0	0	0	2.91457	0	0	0	0	0	0	0
Fomitiporia ivindoensis	Hymenochaetales	Basidiomycota	Pathotroph-Saprotroph	Plant Pathogen-Wood Saprotroph	Plant Pathogen-Wood Saprotroph	2.61432	6.1809e-07	1.41635	0	0	0	0	0	0	0	0	0	0	0	0	0	0	0	0	1.19797
Fomitiporia nobilissima	Hymenochaetales	Basidiomycota	Pathotroph-Saprotroph	Plant Pathogen-Wood Saprotroph	Plant Pathogen-Wood Saprotroph	4.49665	1.06312e-06	0	0	0	0	0	0	1	1.69969	0	0	0	0	0	0	0	0	0	1.79696
Fomitiporia pentaphylacis	Hymenochaetales	Basidiomycota	Pathotroph-Saprotroph	Plant Pathogen-Wood Saprotroph	Plant Pathogen-Wood Saprotroph	5.35213	1.26537e-06	0	0	0	0	0	0	1	0	0	0	0	0	0	0	0	3.15415	0	1.19797
Fomitiporia tenuis	Hymenochaetales	Basidiomycota	Pathotroph-Saprotroph	Plant Pathogen-Wood Saprotroph	Plant Pathogen-Wood Saprotroph	392.837	9.28764e-05	0	0	3.81639	0	6.35378	7.16691	1	192.915	24.4373	0	0	0	0	16.0354	0	52.359	33.6471	55.1067
Fomitiporia tenuitubus	Hymenochaetales	Basidiomycota	Pathotroph-Saprotroph	Plant Pathogen-Wood Saprotroph	Plant Pathogen-Wood Saprotroph	3.69969	8.74698e-07	0	0	0	0	0	0	2	1.69969	0	0	0	0	0	0	0	0	0	0
Fonsecazyma mujuensis	Tremellales	Basidiomycota	-	-	Unassigned	10.7245	2.53553e-06	7.08175	0	0	0	0	0	0	1.69969	0	0	1.94305	0	0	0	0	0	0	0
Fonsecazyma tronadorensis	Tremellales	Basidiomycota	-	-	Unassigned	1221.24	0.00028873	81.6762	18.8926	41.9802	162.899	235.09	118.254	8	38.243	34.2122	35.3035	186.047	26.1808	55.9997	46.5027	42.8686	38.4807	14.6667	35.9391
Galerina indica	Agaricales	Basidiomycota	Pathotroph-Saprotroph	Bryophyte Parasite-Leaf Saprotroph-Soil Saprotroph-Undefined Saprotroph-Wood Saprotroph	Other	412.16	9.74449e-05	7.08175	0	127.372	2.9389	0	0	64	56.9396	56.5549	0	4.37186	15.9639	16.6249	8.81947	0	23.3407	0	28.1523
Ganoderma destructans	Polyporales	Basidiomycota	Pathotroph-Saprotroph	Plant Pathogen-Wood Saprotroph	Plant Pathogen-Wood Saprotroph	627.908	0.000148453	21.2453	59.7534	9.06392	10.4961	99.0131	4.1807	23	10.1981	12.5677	10.8626	3.8861	17.241	9.62494	162.759	0	74.4381	7.33335	92.2438
Ganoderma enigmaticum	Polyporales	Basidiomycota	Pathotroph-Saprotroph	Plant Pathogen-Wood Saprotroph	Plant Pathogen-Wood Saprotroph	445.789	0.000105395	1.41635	3.07554	2.38524	3.77859	3.70637	0	0	11.8978	4.18925	0	2.91457	0	0	400.885	0	3.15415	0	8.3858
Geastrum papinuttii	Geastrales	Basidiomycota	Saprotroph	Soil Saprotroph	Saprotroph	10.41	2.46118e-06	0	0	0	0	0	0	0	0	0	10.41	0	0	0	0	0	0	0	0
Gelidatrema spencermartinsiae	Tremellales	Basidiomycota	-	-	Unassigned	8.27672	1.95682e-06	0	0	0	0	0	0	0	0	0	3.16826	0	5.10846	0	0	0	0	0	0
Genolevuria amylolytica	Tremellales	Basidiomycota	-	-	Unassigned	1	2.36425e-07	0	0	0	0	0	0	1	0	0	0	0	0	0	0	0	0	0	0
Genolevuria armeniaca	Tremellales	Basidiomycota	-	-	Unassigned	4	9.45699e-07	0	0	0	0	0	0	4	0	0	0	0	0	0	0	0	0	0	0
Glaciozyma martinii	Kriegeriales	Basidiomycota	-	-	Unassigned	2.26305	5.3504e-07	0	0	0	0	0	0	0	0	0	2.26305	0	0	0	0	0	0	0	0
Gliophorus perplexus	Agaricales	Basidiomycota	Symbiotroph	Ectomycorrhizal	Ectomycorrhizal	98.1508	2.32053e-05	2.8327	0	56.2917	2.09922	2.11793	0	8	5.94891	6.98208	0	0	0	0	0	0	13.8783	0	0
Gloeodontia eriobotryae	Russulales	Basidiomycota	Saprotroph	Undefined Saprotroph	Saprotroph	221.112	5.22764e-05	6.13752	0	0	13.0151	0	191.715	0	0	2.79283	0	0	0	0	2.40531	0	5.04665	0	0
Gloeophyllum sepiarium	Gloeophyllales	Basidiomycota	Saprotroph	Wood Saprotroph	Saprotroph	5889.95	0.00139253	30.6876	362.035	119.739	23.0914	1120.91	324.303	2	1235.67	484.557	2.26305	81.608	0	66.4996	359.193	37.8252	137.521	685.021	817.016
Grammothele denticulata	Polyporales	Basidiomycota	Saprotroph	Undefined Saprotroph	Saprotroph	928.234	0.000219457	8.97022	84.3577	34.8245	0	159.904	0	0	188.665	128.47	21.2726	101.524	0	172.811	3.20708	0	5.67748	18.5491	0
Guyanagaster necrorhizus	Agaricales	Basidiomycota	Saprotroph	Wood Saprotroph	Saprotroph	30.8636	7.29693e-06	1.88847	12.7415	0	0	0	0	1	0	0	0	0	0	0	15.2336	0	0	0	0
Gymnomyces xerophilus	Russulales	Basidiomycota	Symbiotroph	Ectomycorrhizal	Ectomycorrhizal	124745	0.0294929	58.0704	18.0139	82.0523	454.27	18561.5	10737.2	21282	49625.8	18148.5	0	329.347	0	2480.17	299.862	0	404.993	2263.42	0
Gymnopus disjunctus	Agaricales	Basidiomycota	Saprotroph	Undefined Saprotroph	Saprotroph	2.9389	6.94829e-07	0	0	0	2.9389	0	0	0	0	0	0	0	0	0	0	0	0	0	0
Gymnopus imbricatus	Agaricales	Basidiomycota	Saprotroph	Undefined Saprotroph	Saprotroph	18.8262	4.45097e-06	0	0	0	10.0762	0	0	0	0	0	0	0	0	8.74995	0	0	0	0	0
Gymnopus junquilleus	Agaricales	Basidiomycota	Saprotroph	Undefined Saprotroph	Saprotroph	2.42881	5.74231e-07	0	0	0	0	0	0	0	0	0	0	2.42881	0	0	0	0	0	0	0
Gymnopus luxurians	Agaricales	Basidiomycota	Saprotroph	Undefined Saprotroph	Saprotroph	5.00553	1.18343e-06	0	0	0	0	0	0	0	0	0	0	1.94305	0	3.06248	0	0	0	0	0
Gymnopus parvulus	Agaricales	Basidiomycota	Saprotroph	Undefined Saprotroph	Saprotroph	4.37186	1.03362e-06	0	0	0	0	0	0	0	0	0	0	4.37186	0	0	0	0	0	0	0
Gymnopus pseudolodgeae	Agaricales	Basidiomycota	Saprotroph	Undefined Saprotroph	Saprotroph	12.144	2.87115e-06	0	0	0	0	0	0	0	0	0	0	12.144	0	0	0	0	0	0	0
Haglerozyma chiarellii	Trichosporonales	Basidiomycota	-	-	Unassigned	2.39642	5.66572e-07	0	0	0	0	0	0	1	0	1.39642	0	0	0	0	0	0	0	0	0
Hamamotoa lignophila		Basidiomycota	-	-	Unassigned	1.79696	4.24845e-07	0	0	0	0	0	0	0	0	0	0	0	0	0	0	0	0	0	1.79696
Hannaella coprosmae	Tremellales	Basidiomycota	-	-	Unassigned	1.26166	2.98288e-07	0	0	0	0	0	0	0	0	0	0	0	0	0	0	0	1.26166	0	0
Hannaella kunmingensis	Tremellales	Basidiomycota	-	-	Unassigned	2.8327	6.69721e-07	2.8327	0	0	0	0	0	0	0	0	0	0	0	0	0	0	0	0	0
Hannaella luteola	Tremellales	Basidiomycota	Pathotroph	Animal Pathogen	Animal Pathogen	124.261	2.93784e-05	85.9253	0	0	0	0	0	2	0	0	0	0	0	0	2.40531	0	30.9107	3.01961	0
Hannaella oryzae	Tremellales	Basidiomycota	-	-	Unassigned	38.6916	9.14766e-06	8.02599	1.75745	0	0	0	0	1	22.096	1.39642	0	0	0	0	0	0	4.41582	0	0
Hebeloma brunneifolium	Agaricales	Basidiomycota	Symbiotroph	Ectomycorrhizal	Ectomycorrhizal	2.54953	6.02773e-07	0	0	0	0	0	0	0	2.54953	0	0	0	0	0	0	0	0	0	0
Hebeloma griseopruinatum	Agaricales	Basidiomycota	Symbiotroph	Ectomycorrhizal	Ectomycorrhizal	21.7803	5.1494e-06	0	0	0	0	0	0	0	0	9.07671	0	1.94305	6.38557	4.37497	0	0	0	0	0
Hebeloma louiseae	Agaricales	Basidiomycota	Symbiotroph	Ectomycorrhizal	Ectomycorrhizal	4.77048	1.12786e-06	0	0	4.77048	0	0	0	0	0	0	0	0	0	0	0	0	0	0	0
Hebeloma pallidolabiatum	Agaricales	Basidiomycota	Symbiotroph	Ectomycorrhizal	Ectomycorrhizal	1.41635	3.3486e-07	1.41635	0	0	0	0	0	0	0	0	0	0	0	0	0	0	0	0	0
Hebeloma parvicystidiatum	Agaricales	Basidiomycota	Symbiotroph	Ectomycorrhizal	Ectomycorrhizal	1.74999	4.13741e-07	0	0	0	0	0	0	0	0	0	0	0	0	1.74999	0	0	0	0	0
Hebeloma perexiguum	Agaricales	Basidiomycota	Symbiotroph	Ectomycorrhizal	Ectomycorrhizal	3.85124	9.10528e-07	0	0	1.90819	0	0	0	0	0	0	0	1.94305	0	0	0	0	0	0	0
Hebeloma plesiocistum	Agaricales	Basidiomycota	Symbiotroph	Ectomycorrhizal	Ectomycorrhizal	3.46102	8.1827e-07	0	0	0	0	0	0	0	0	0	2.26305	0	0	0	0	0	0	0	1.19797
Hebeloma theobrominum	Agaricales	Basidiomycota	Symbiotroph	Ectomycorrhizal	Ectomycorrhizal	6.30831	1.49144e-06	0	0	0	0	0	0	0	0	0	0	0	0	0	0	0	6.30831	0	0
Hebeloma vesterholtii	Agaricales	Basidiomycota	Symbiotroph	Ectomycorrhizal	Ectomycorrhizal	6.16711	1.45806e-06	3.30482	0	2.86229	0	0	0	0	0	0	0	0	0	0	0	0	0	0	0
Helicobasidium mompa	Helicobasidiales	Basidiomycota	Pathotroph	Plant Pathogen	Plant Pathogen	3.51491	8.31011e-07	0	3.51491	0	0	0	0	0	0	0	0	0	0	0	0	0	0	0	0
Holtermanniella takashimae	Holtermanniales	Basidiomycota	-	-	Unassigned	11.1713	2.64118e-06	0	0	0	0	0	0	0	0	11.1713	0	0	0	0	0	0	0	0	0
Hydnangium kanuka	Agaricales	Basidiomycota	Symbiotroph	Ectomycorrhizal	Ectomycorrhizal	35004.1	0.00827583	16.9962	0	35.3016	34886	3.17689	0	1	37.3932	0	5.43131	3.8861	7.02413	6.56246	0	0	1.26166	0	0
Hydnum ovoideisporum	Cantharellales	Basidiomycota	Symbiotroph	Ectomycorrhizal	Ectomycorrhizal	3594.93	0.000849929	0	0	1324.76	704.497	0	0	3	0	0	2.71565	69.464	49.8075	1440.68	0	0	0	0	0
Hydnum vesterholtii	Cantharellales	Basidiomycota	Symbiotroph	Ectomycorrhizal	Ectomycorrhizal	158266	0.0374181	2.8327	0	27220.4	32592	12.1781	24.4869	1	0	0	27.1565	1605.44	1697.92	95068.6	0	14.2895	0	0	0
Hygrocybe singeri	Agaricales	Basidiomycota	Saprotroph-Symbiotroph	Undefined Saprotroph-Undefined Biotroph	Other	26.0325	6.15472e-06	0	0	0	0	0	0	0	0	0	0	16.5159	4.4699	0	0	0	5.04665	0	0
Hygrophorus monticola	Agaricales	Basidiomycota	Symbiotroph	Ectomycorrhizal	Ectomycorrhizal	8856.93	0.002094	60.431	0	531.432	1529.07	4197.2	5.37518	183	967.973	364.465	4.9787	3.8861	4.4699	120.749	505.115	0	124.274	66.4315	188.081
Hygrophorus tennesseensis	Agaricales	Basidiomycota	Symbiotroph	Ectomycorrhizal	Ectomycorrhizal	79.5726	1.88129e-05	16.5241	0	2.38524	0	0	0	0	2.54953	0	31.6826	17.0017	7.02413	0	2.40531	0	0	0	0
Hymenochaete huangshanensis	Hymenochaetales	Basidiomycota	Saprotroph	Undefined Saprotroph	Saprotroph	6.34041	1.49903e-06	0	0	0	1.67937	0	0	0	3.39938	0	0	0	0	0	0	0	1.26166	0	0
Hymenochaete megaspora	Hymenochaetales	Basidiomycota	Saprotroph	Undefined Saprotroph	Saprotroph	71.4023	1.68813e-05	0	0	0	8.81671	0	55.5435	0	4.24922	2.79283	0	0	0	0	0	0	0	0	0
Hymenochaete minor	Hymenochaetales	Basidiomycota	Saprotroph	Undefined Saprotroph	Saprotroph	1.94305	4.59385e-07	0	0	0	0	0	0	0	0	0	0	1.94305	0	0	0	0	0	0	0
Hymenochaete parmastoi	Hymenochaetales	Basidiomycota	Saprotroph	Undefined Saprotroph	Saprotroph	16.0301	3.78992e-06	0	0	0	0	0	0	0	0	0	0	16.0301	0	0	0	0	0	0	0
Hymenochaete tropica	Hymenochaetales	Basidiomycota	Saprotroph	Undefined Saprotroph	Saprotroph	140.739	3.32742e-05	0	0	2.38524	13.0151	15.8845	0	0	0	0	5.43131	73.8358	0	30.1873	0	0	0	0	0
Hymenochaete yunnanensis	Hymenochaetales	Basidiomycota	Saprotroph	Undefined Saprotroph	Saprotroph	12.0132	2.84022e-06	4.24905	0	0	0	0	7.76415	0	0	0	0	0	0	0	0	0	0	0	0
Hymenochaetopsis latesetosa	Hymenochaetales	Basidiomycota	Saprotroph	Wood Saprotroph	Saprotroph	1.41635	3.3486e-07	1.41635	0	0	0	0	0	0	0	0	0	0	0	0	0	0	0	0	0
Hymenochaetopsis subrigidula	Hymenochaetales	Basidiomycota	Saprotroph	Wood Saprotroph	Saprotroph	5.494	1.29892e-06	0	0	0	0	0	0	0	3.39938	2.09462	0	0	0	0	0	0	0	0	0
Hymenogaster raphanodorus	Agaricales	Basidiomycota	Symbiotroph	Ectomycorrhizal	Ectomycorrhizal	2312.81	0.000546805	8.97022	0	0	105.8	94.7773	15.5283	53	146.173	0	1.81044	17.4874	2.55423	29.7498	1266.8	523.669	42.8965	0	3.59391
Hyphoderma macaronesicum	Corticiales	Basidiomycota	Saprotroph	Undefined Saprotroph	Saprotroph	18906.8	0.00447004	1139.69	8.78726	2.86229	285.913	173.67	1021.88	4740	2497.69	21.6445	121.299	2558.02	620.678	821.182	1319.71	590.073	2892.99	3.88236	86.8529
Hyphoderma setigerum	Corticiales	Basidiomycota	Saprotroph	Undefined Saprotroph	Saprotroph	1575.51	0.000372489	20.7731	1.31809	3.33934	281.295	1180.22	0	0	23.7956	0	0	0	0	0	5.61239	0	47.9432	11.2157	0
Hypochnicium guineense	Corticiales	Basidiomycota	Saprotroph	Undefined Saprotroph	Saprotroph	13.9548	3.29926e-06	10.8587	0	0	0	0	0	0	1.69969	1.39642	0	0	0	0	0	0	0	0	0
Inocybe acutoides	Agaricales	Basidiomycota	Symbiotroph	Ectomycorrhizal	Ectomycorrhizal	746.507	0.000176493	5.19329	92.7056	70.1261	0	13.7665	0	2	7.6486	182.232	321.352	32.0603	8.30124	4.81247	0	0	6.30831	0	0
Inocybe apiosmota	Agaricales	Basidiomycota	Symbiotroph	Ectomycorrhizal	Ectomycorrhizal	3910.51	0.000924541	0	0	0	0	13.7665	0	0	3.39938	0	3893.34	0	0	0	0	0	0	0	0
Inocybe aurora	Agaricales	Basidiomycota	Symbiotroph	Ectomycorrhizal	Ectomycorrhizal	58.3754	1.38014e-05	1.41635	0	4.29343	0	29.1215	0	1	9.34829	8.3785	2.26305	0	2.55423	0	0	0	0	0	0
Inocybe boreocarelica	Agaricales	Basidiomycota	Symbiotroph	Ectomycorrhizal	Ectomycorrhizal	326.528	7.71992e-05	13.6914	2.63618	289.091	0	3.70637	0	0	0	0	2.71565	0	14.6868	0	0	0	0	0	0
Inocybe bufonia	Agaricales	Basidiomycota	Symbiotroph	Ectomycorrhizal	Ectomycorrhizal	1251.37	0.000295856	1.41635	911.239	228.983	0	0	0	0	0	0	3.62087	72.8643	0	33.2498	0	0	0	0	0
Inocybe calamistrata	Agaricales	Basidiomycota	Symbiotroph	Ectomycorrhizal	Ectomycorrhizal	931.412	0.000220209	4.24905	0	0	0	1.58845	0	0	4.24922	0	917.439	3.8861	0	0	0	0	0	0	0
Inocybe chalcodoxantha	Agaricales	Basidiomycota	Symbiotroph	Ectomycorrhizal	Ectomycorrhizal	7169.76	0.00169511	2.8327	0	3.81639	2.09922	2.64741	0	0	0	17.4552	159.318	6826.41	2.55423	4.37497	0	0	148.245	0	0
Inocybe diabolica	Agaricales	Basidiomycota	Symbiotroph	Ectomycorrhizal	Ectomycorrhizal	7663.9	0.00181194	2813.34	0	570.55	0	22.2382	0	0	844.745	0	613.738	1793.92	0	1005.37	0	0	0	0	0
Inocybe emergens	Agaricales	Basidiomycota	Symbiotroph	Ectomycorrhizal	Ectomycorrhizal	2235.55	0.00052854	1.88847	0	0	0	1.58845	0	0	0	0	0	2232.08	0	0	0	0	0	0	0
Inocybe ericetorum	Agaricales	Basidiomycota	Symbiotroph	Ectomycorrhizal	Ectomycorrhizal	26094.3	0.00616934	562.763	0	154.087	0	7575.3	0	1	12235.2	3614.62	4.9787	1826.95	117.495	0	0	0	1.89249	0	0
Inocybe fulvilubrica	Agaricales	Basidiomycota	Symbiotroph	Ectomycorrhizal	Ectomycorrhizal	351.949	8.32094e-05	8.02599	0	17.6508	0	184.789	0	0	5.09907	0	16.2939	26.7169	0	5.68747	0	0	87.6855	0	0
Inocybe laetior	Agaricales	Basidiomycota	Symbiotroph	Ectomycorrhizal	Ectomycorrhizal	27145.2	0.0064178	140.219	3.51491	796.193	0	11845.6	0	0	9.34829	3.49104	5453.94	7101.84	0	1791.11	0	0	0	0	0
Inocybe lanatopurpurea	Agaricales	Basidiomycota	Symbiotroph	Ectomycorrhizal	Ectomycorrhizal	57823.8	0.013671	456.537	0	16697.6	2.09922	20014.4	0	3	7.6486	6.98208	504.207	4583.65	14391.8	1150.18	0	0	5.67748	0	0
Inocybe lapponica	Agaricales	Basidiomycota	Symbiotroph	Ectomycorrhizal	Ectomycorrhizal	520.72	0.000123111	0	0	5.72458	0	0	0	1	0	421.02	21.7252	64.1206	3.19279	3.93748	0	0	0	0	0
Inocybe lepidotella	Agaricales	Basidiomycota	Symbiotroph	Ectomycorrhizal	Ectomycorrhizal	119.729	2.83069e-05	1.41635	85.6758	10.9721	0	5.29482	0	0	1.69969	2.79283	4.9787	2.42881	4.4699	0	0	0	0	0	0
Inocybe luteifolia	Agaricales	Basidiomycota	Symbiotroph	Ectomycorrhizal	Ectomycorrhizal	10353	0.00244771	175.627	0	2515.47	0	31.2394	0	0	0	85.1814	3866.19	1997.94	12.7711	1668.61	0	0	0	0	0
Inocybe magnifolia	Agaricales	Basidiomycota	Symbiotroph	Ectomycorrhizal	Ectomycorrhizal	10773.1	0.00254703	57.5983	0	687.903	0	0	0	0	0	0	5007.22	4178.04	1.91567	840.432	0	0	0	0	0
Inocybe olympiana	Agaricales	Basidiomycota	Symbiotroph	Ectomycorrhizal	Ectomycorrhizal	613.748	0.000145105	1.41635	2.63618	7.63277	0	6.88327	0	1	0	559.963	5.43131	26.2311	2.55423	0	0	0	0	0	0
Inocybe paludicola	Agaricales	Basidiomycota	Symbiotroph	Ectomycorrhizal	Ectomycorrhizal	155.825	3.68409e-05	0	108.083	27.1917	0	0	0	0	0	1.39642	10.41	8.74372	0	0	0	0	0	0	0
Inocybe picrosma	Agaricales	Basidiomycota	Symbiotroph	Ectomycorrhizal	Ectomycorrhizal	31934.4	0.00755007	10599.5	0	4649.31	0	2080.86	0	0	2.54953	3999.34	2989.48	7406.41	151.338	55.5622	0	0	0	0	0
Inocybe porcorum	Agaricales	Basidiomycota	Symbiotroph	Ectomycorrhizal	Ectomycorrhizal	35936.6	0.0084963	12.275	26041.1	9323.43	2.9389	520.481	0	0	0	0	2.26305	24.7739	5.10846	0	0	0	1.89249	0	2.39594
Inocybe pseudoteraturgus	Agaricales	Basidiomycota	Symbiotroph	Ectomycorrhizal	Ectomycorrhizal	26239.6	0.00620369	12.7472	20587.7	4009.59	2.09922	6.35378	20.3062	30	1243.32	9.07671	120.847	109.296	12.1326	38.9373	8.81947	5.04336	23.3407	0	0
Inocybe pyrotricha	Agaricales	Basidiomycota	Symbiotroph	Ectomycorrhizal	Ectomycorrhizal	21308.8	0.00503792	75.5387	0	92.5473	41.1446	18437.1	0	6	11.048	25.1355	0	2599.31	0	19.6874	0	0	1.26166	0	0
Inocybe redolens	Agaricales	Basidiomycota	Symbiotroph	Ectomycorrhizal	Ectomycorrhizal	4625.35	0.00109355	309.709	8.78726	358.263	0	8.47171	0	0	10.1981	1441.8	620.075	1799.75	3.83134	13.9999	0	0	50.4665	0	0
Inocybe rhodella	Agaricales	Basidiomycota	Symbiotroph	Ectomycorrhizal	Ectomycorrhizal	1686.79	0.000398799	29.2712	0	13.8344	0	0	0	0	0	0	1356.02	283.199	4.4699	0	0	0	0	0	0
Inocybe semifulva	Agaricales	Basidiomycota	Symbiotroph	Ectomycorrhizal	Ectomycorrhizal	15429.9	0.00364802	748.777	0	2017.44	197.326	149.314	0	0	80.7352	32.1176	3509.98	4789.13	19.7953	2759.3	0	0	1126.03	0	0
Inocybe silvae-herbaceae	Agaricales	Basidiomycota	Symbiotroph	Ectomycorrhizal	Ectomycorrhizal	19495.9	0.00460932	510.358	0	1619.58	2.09922	63.0084	0	0	62.0386	1945.91	0	55.8626	15218.1	0	6.41416	0	1.26166	1.72549	9.58377
Inocybe urbana	Agaricales	Basidiomycota	Symbiotroph	Ectomycorrhizal	Ectomycorrhizal	8773.61	0.0020743	207.259	1.31809	936.446	4.19843	3.70637	0	2	56.0897	0	5794.3	316.231	0	1409.18	31.269	4.2028	4.41582	0	2.99493
Inocybe viscata	Agaricales	Basidiomycota	Symbiotroph	Ectomycorrhizal	Ectomycorrhizal	288.741	6.82655e-05	0	0	2.38524	25.1906	21.7088	11.9448	3	14.4474	21.6445	6.33653	35.4606	1.91567	103.687	8.81947	0	13.2474	5.17648	13.7767
Inonotus tenuicontextus	Hymenochaetales	Basidiomycota	Saprotroph	Wood Saprotroph	Saprotroph	96.4015	2.27917e-05	0	0	0	0	0	0	16	48.4411	4.88746	0	0	0	0	0	0	15.1399	4.74511	7.18783
Itersonilia perplexans	Cystofilobasidiales	Basidiomycota	Pathotroph	Plant Pathogen	Plant Pathogen	1414.15	0.000334341	1.88847	2.19682	0	16.3739	24.8857	0	5	69.6872	56.5549	4.9787	12.144	0	60.3746	1121.68	0	0	38.3922	0
Jaapia argillacea	Jaapiales	Basidiomycota	Saprotroph	Undefined Saprotroph	Saprotroph	120.049	2.83826e-05	0	13.1809	8.10982	0	0	0	0	2.54953	0	0	0	0	83.9995	9.62124	0	0	2.58824	0
Kockovaella distylii	Tremellales	Basidiomycota	Symbiotroph	Epiphyte	Other	11.4262	2.70144e-06	0	0	0	0	0	0	0	0	2.79283	0	0	0	0	0	0	4.41582	3.01961	1.19797
Kockovaella imperatae	Tremellales	Basidiomycota	Symbiotroph	Epiphyte	Other	6.48741	1.53378e-06	5.19329	0	0	0	0	0	0	0	0	0	0	0	0	0	0	0	1.29412	0
Kockovaella ogasawarensis	Tremellales	Basidiomycota	Symbiotroph	Epiphyte	Other	4.24922	1.00462e-06	0	0	0	0	0	0	0	4.24922	0	0	0	0	0	0	0	0	0	0
Kockovaella phaffii	Tremellales	Basidiomycota	Symbiotroph	Epiphyte	Other	40.4128	9.5546e-06	0	0	0	0	0	2.98621	1	5.09907	4.18925	0	0	2.55423	0	0	3.36224	5.04665	10.7843	5.39087
Kockovaella sacchari	Tremellales	Basidiomycota	Symbiotroph	Epiphyte	Other	1.89249	4.47432e-07	0	0	0	0	0	0	0	0	0	0	0	0	0	0	0	1.89249	0	0
Kockovaella schimae	Tremellales	Basidiomycota	Symbiotroph	Epiphyte	Other	27.3645	6.46963e-06	0	2.19682	0	0	0	0	4	15.2972	0	4.07348	0	0	0	0	0	0	0	1.79696
Kockovaella thailandica	Tremellales	Basidiomycota	Symbiotroph	Epiphyte	Other	4.39868	1.03996e-06	0	0	0	0	0	0	0	0	0	1.81044	0	0	0	0	0	0	2.58824	0
Kockovaella vietnamensis	Tremellales	Basidiomycota	Symbiotroph	Epiphyte	Other	1.79696	4.24845e-07	0	0	0	0	0	0	0	0	0	0	0	0	0	0	0	0	0	1.79696
Kriegeria eriophori	Kriegeriales	Basidiomycota	-	-	Unassigned	19.76	4.67174e-06	0	0	0	0	0	0	1	3.39938	15.3606	0	0	0	0	0	0	0	0	0
Kurtzmanomyces insolitus	Agaricostilbales	Basidiomycota	-	-	Unassigned	2.55423	6.03883e-07	0	0	0	0	0	0	0	0	0	0	0	2.55423	0	0	0	0	0	0
Kurtzmanomyces nectairei	Agaricostilbales	Basidiomycota	-	-	Unassigned	1.91567	4.52912e-07	0	0	0	0	0	0	0	0	0	0	0	1.91567	0	0	0	0	0	0
Kurtzmanomyces tardus	Agaricostilbales	Basidiomycota	-	-	Unassigned	5.10846	1.20777e-06	0	0	0	0	0	0	0	0	0	0	0	5.10846	0	0	0	0	0	0
Lactarius alboscrobiculatus	Russulales	Basidiomycota	Symbiotroph	Ectomycorrhizal	Ectomycorrhizal	165329	0.0390877	2355.86	1589.62	2895.21	6839.24	6508.39	2977.25	512	11.8978	30.023	9690.81	462.931	64584.3	10.9374	18430.3	40810	5174.08	2412.67	32.9442
Lactarius austrotorminosus	Russulales	Basidiomycota	Symbiotroph	Ectomycorrhizal	Ectomycorrhizal	111156	0.0262801	73.6502	31175.9	1018.97	2834.78	2550.51	10356.8	30824	407.925	8506.27	23.9883	470.703	10131.3	632.184	6139.15	5479.61	327.401	200.157	2.99493
Lactarius crenulatulus	Russulales	Basidiomycota	Symbiotroph	Ectomycorrhizal	Ectomycorrhizal	1371.16	0.000324176	4.24905	126.976	0	14.6945	111.721	372.679	9	8.49844	6.98208	2.26305	8.25795	44.699	0	543.6	76.491	5.67748	35.3726	0
Lactarius echinus	Russulales	Basidiomycota	Symbiotroph	Ectomycorrhizal	Ectomycorrhizal	414.635	9.803e-05	1.88847	6.15109	0	4.19843	55.0661	112.282	16	37.3932	27.2301	3.16826	7.77219	26.1808	3.49998	17.6389	59.6798	32.1724	4.31373	0
Lactarius falcatus	Russulales	Basidiomycota	Symbiotroph	Ectomycorrhizal	Ectomycorrhizal	2557.84	0.000604738	0	10.5447	1.90819	690.642	99.5426	183.951	1	2.54953	0	3.62087	6.80067	119.41	417.81	182.002	827.111	1.89249	9.05884	0
Lactarius glabrigracilis	Russulales	Basidiomycota	Symbiotroph	Ectomycorrhizal	Ectomycorrhizal	24018	0.00567845	427.738	813.261	19.559	95.3044	662.382	745.358	68	5.94891	0	1981.52	103.467	118.133	10.4999	8094.67	9263.82	970.218	634.55	3.59391
Lactarius horakii	Russulales	Basidiomycota	Symbiotroph	Ectomycorrhizal	Ectomycorrhizal	194422	0.0459661	6231.94	7496.85	608.236	208.662	128.664	167.228	13999	13.5975	120.79	41806.6	485.276	202.423	359.623	42384.8	54902.9	16603.5	8578.29	123.391
Lactarius perparvus	Russulales	Basidiomycota	Symbiotroph	Ectomycorrhizal	Ectomycorrhizal	11013.2	0.00260379	47.2117	5311.9	0	65.0757	222.382	3028.02	63	35.6935	106.826	18.1044	35.9464	127.711	0	1183.41	508.539	155.815	103.53	0
Lactarius pomiolens	Russulales	Basidiomycota	Symbiotroph	Ectomycorrhizal	Ectomycorrhizal	3728.96	0.000881619	10.3866	30.7554	5.72458	382.057	192.202	342.22	145	11.8978	0	74.6805	34.9749	1743.9	2.62498	308.682	400.107	26.4949	17.2549	0
Lactarius saturnisporus	Russulales	Basidiomycota	Symbiotroph	Ectomycorrhizal	Ectomycorrhizal	4173.32	0.000986675	1.41635	33.3916	0	4.19843	757.689	590.075	7	2248.69	368.654	3.62087	1.94305	12.7711	0	47.3044	62.2015	30.9107	3.45099	0
Lactarius shoreae	Russulales	Basidiomycota	Symbiotroph	Ectomycorrhizal	Ectomycorrhizal	4850.94	0.00114688	119.446	137.96	3.81639	36.1065	226.089	122.435	2237	1103.1	328.158	6.78914	7.28643	40.2291	4.37497	77.7717	96.6644	278.196	23.7255	1.79696
Lactifluus chrysocarpus	Russulales	Basidiomycota	Symbiotroph	Ectomycorrhizal	Ectomycorrhizal	11707.1	0.00276786	601.005	496.48	4320.15	4.61827	1881.78	10.7504	4247	5.09907	25.8337	0	46.6331	0	18.8124	3.20708	0	31.5415	14.2353	0
Lactifluus dissitus	Russulales	Basidiomycota	Symbiotroph	Ectomycorrhizal	Ectomycorrhizal	774.494	0.000183109	7.08175	24.6043	50.0901	0	4.76534	0	432	0	4.88746	0	0	1.91567	3.49998	25.6566	0	159.6	60.3923	0
Lactifluus igniculus	Russulales	Basidiomycota	Symbiotroph	Ectomycorrhizal	Ectomycorrhizal	20860	0.00493182	1307.76	12594.3	4.29343	96.1441	31.7689	104.517	280	498.009	182.232	3.62087	2.91457	2.55423	12.6874	606.94	16.8112	3472.72	1642.67	0
Lactifluus leptomerus	Russulales	Basidiomycota	Symbiotroph	Ectomycorrhizal	Ectomycorrhizal	188.377	4.45369e-05	4.72117	23.7256	2.86229	5.45796	2.64741	11.3476	5	1.69969	0	13.1257	0	14.0483	17.4999	31.269	21.014	21.4483	12.5098	0
Lactifluus versiformis	Russulales	Basidiomycota	Symbiotroph	Ectomycorrhizal	Ectomycorrhizal	547.725	0.000129496	70.3454	4.833	0	0	0	0	10	2.54953	43.9871	0	0	1.91567	1.74999	125.076	0	185.464	101.804	0
Laetisaria arvalis	Corticiales	Basidiomycota	Pathotroph	Plant Pathogen	Plant Pathogen	14404.2	0.00340551	1433.35	0	3.81639	134.35	111.721	291.454	949	856.643	881.837	10.8626	602.831	540.219	187.249	1103.24	278.225	3769.21	1761.73	1488.48
Laetisaria lichenicola	Corticiales	Basidiomycota	Pathotroph	Plant Pathogen	Plant Pathogen	121.021	2.86124e-05	0	0	0	2.09922	13.7665	0	0	0	0	0	1.94305	0	6.99996	96.2124	0	0	0	0
Lagarobasidium calongei	Hymenochaetales	Basidiomycota	Saprotroph	Undefined Saprotroph	Saprotroph	7932.84	0.00187552	361.169	43.9363	13.3573	134.35	85.7761	497.503	2066	1669.09	111.015	38.4718	284.171	189.651	235.374	901.991	212.662	1038.35	40.9805	8.98478
Lentinellus cystidiosus	Russulales	Basidiomycota	Saprotroph	Undefined Saprotroph	Saprotroph	215.489	5.0947e-05	6.60964	0	0	0	0	2.98621	44	45.0418	0	0	0	0	0	3.20708	0	93.9938	17.2549	2.39594
Lentinellus occidentalis	Russulales	Basidiomycota	Saprotroph	Undefined Saprotroph	Saprotroph	746.594	0.000176513	279.493	0	2.86229	0	0	298.621	0	1.69969	0	0	0	6.38557	0	107.437	0	39.7423	10.353	0
Lentinellus subaustralis	Russulales	Basidiomycota	Saprotroph	Undefined Saprotroph	Saprotroph	53.5001	1.26487e-05	0	0	0	12.5953	0	7.16691	20	6.79876	0	0	0	0	0	0	0	6.93914	0	0
Lentinellus sublineolatus	Russulales	Basidiomycota	Saprotroph	Undefined Saprotroph	Saprotroph	4.93126	1.16587e-06	1.41635	3.51491	0	0	0	0	0	0	0	0	0	0	0	0	0	0	0	0
Lepiota geogenia	Agaricales	Basidiomycota	Saprotroph	Soil Saprotroph	Saprotroph	47.5661	1.12458e-05	39.6578	0	0	3.35875	0	0	2	2.54953	0	0	0	0	0	0	0	0	0	0
Lepiota rhodophylla	Agaricales	Basidiomycota	Saprotroph	Soil Saprotroph	Saprotroph	166.845	3.94463e-05	4.72117	0	124.987	0	8.47171	0	0	0	0	0	0	22.9881	0	0	0	5.67748	0	0
Lepiota scaberula	Agaricales	Basidiomycota	Saprotroph	Soil Saprotroph	Saprotroph	444.233	0.000105028	7.08175	72.9343	18.6049	0	117.545	0	0	158.071	0	41.1874	14.5729	0	0	0	0	0	14.2353	0
Lepiota spheniscispora	Agaricales	Basidiomycota	Saprotroph	Soil Saprotroph	Saprotroph	5.68219	1.34341e-06	0	0	1.90819	1.67937	0	0	0	0	2.09462	0	0	0	0	0	0	0	0	0
Lepiota viridigleba	Agaricales	Basidiomycota	Saprotroph	Soil Saprotroph	Saprotroph	1002.29	0.000236965	12.7472	318.099	61.5392	3.35875	445.294	47.1821	0	91.7832	4.18925	0	1.94305	1.91567	0	0	0	0	14.2353	0
Leucoagaricus lateritiopurpureus	Agaricales	Basidiomycota	Saprotroph	Undefined Saprotroph	Saprotroph	20.6498	4.88212e-06	0	0	0	0	20.6498	0	0	0	0	0	0	0	0	0	0	0	0	0
Leucoagaricus orientiflavus	Agaricales	Basidiomycota	Saprotroph	Undefined Saprotroph	Saprotroph	2.79283	6.60295e-07	0	0	0	0	0	0	0	0	2.79283	0	0	0	0	0	0	0	0	0
Leucoagaricus proximus	Agaricales	Basidiomycota	Saprotroph	Undefined Saprotroph	Saprotroph	34.0013	8.03875e-06	0	7.02981	5.24753	0	0	0	0	5.09907	0	0	0	0	16.6249	0	0	0	0	0
Leucoagaricus variicolor	Agaricales	Basidiomycota	Saprotroph	Undefined Saprotroph	Saprotroph	3.7973	8.97776e-07	0	0	0	1.67937	2.11793	0	0	0	0	0	0	0	0	0	0	0	0	0
Leucosporidium fellii	Leucosporidiales	Basidiomycota	-	-	Unassigned	8.3785	1.98088e-06	0	0	0	0	0	0	0	0	8.3785	0	0	0	0	0	0	0	0	0
Leucosporidium intermedium	Leucosporidiales	Basidiomycota	-	-	Unassigned	4.21255	9.95952e-07	0	0	0	0	2.11793	0	0	0	2.09462	0	0	0	0	0	0	0	0	0
Lyophyllum moncalvoanum	Agaricales	Basidiomycota	Symbiotroph	Ectomycorrhizal	Ectomycorrhizal	906.976	0.000214432	26.9107	0	100.18	11.3358	0	127.213	67	299.145	1.39642	201.411	34.0033	17.8796	13.5624	0	0	6.93914	0	0
Macrolepiota detersa	Agaricales	Basidiomycota	Saprotroph	Soil Saprotroph	Saprotroph	1324.68	0.000313187	9.44234	213.97	83.4834	7.97702	288.038	0	3	207.362	53.762	0	35.4606	65.7714	23.6249	235.72	0	17.0324	45.2942	34.7412
Macrolepiota orientiexcoriata	Agaricales	Basidiomycota	Saprotroph	Soil Saprotroph	Saprotroph	343.055	8.11068e-05	10.8587	0	8.58687	32.7478	30.1805	51.9601	13	25.4953	2.09462	83.7327	12.6298	9.57836	3.93748	15.2336	8.4056	5.04665	5.60785	23.9594
Macrolepiota turbinata	Agaricales	Basidiomycota	Saprotroph	Soil Saprotroph	Saprotroph	85.6156	2.02417e-05	2.36058	0	0	5.03812	0	0	4	4.24922	0	0	1.94305	46.6147	4.81247	8.81947	3.36224	4.41582	0	0
Macrolepiota velosa	Agaricales	Basidiomycota	Saprotroph	Soil Saprotroph	Saprotroph	170.244	4.02498e-05	0	6.15109	0	6.71749	7.94223	0	3	40.7925	23.0409	0	5.82914	17.8796	4.37497	48.908	0	0	5.60785	0
Megasporia guangdongensis	Polyporales	Basidiomycota	Saprotroph	Undefined Saprotroph	Saprotroph	29.4116	6.95364e-06	5.19329	0	0	0	0	0	0	0	0	0	14.5729	0	4.37497	4.00885	0	1.26166	0	0
Megasporia hengduanensis	Polyporales	Basidiomycota	Saprotroph	Undefined Saprotroph	Saprotroph	676.352	0.000159906	33.9924	5.71172	0	0	0	0	1	0	0	31.6826	255.997	0	0	347.968	0	0	0	0
Megasporoporia bannaensis	Polyporales	Basidiomycota	Saprotroph	Wood Saprotroph	Saprotroph	103.382	2.4442e-05	0	0	0	1.67937	0	38.2235	1	13.5975	3.49104	0	0	0	0	0	45.3903	0	0	0
Megasporoporia minor	Polyporales	Basidiomycota	Saprotroph	Wood Saprotroph	Saprotroph	41.692	9.85703e-06	0	0	0	0	0	0	0	0	0	0	0	0	0	41.692	0	0	0	0
Megasporoporiella lacerata	Polyporales	Basidiomycota	Saprotroph	Undefined Saprotroph	Saprotroph	33.7263	7.97373e-06	1.41635	0	0	1.67937	0	0	7	12.7477	0	0	0	0	0	9.62124	0	1.26166	0	0
Megasporoporiella pseudocavernulosa	Polyporales	Basidiomycota	Saprotroph	Undefined Saprotroph	Saprotroph	30.4225	7.19264e-06	2.36058	0	0	0	0	0	0	0	0	0	0	0	0	28.062	0	0	0	0
Melanogaster rivularis	Boletales	Basidiomycota	Symbiotroph	Ectomycorrhizal	Ectomycorrhizal	25.1777	5.95263e-06	0	0	0	0	0	0	0	0	2.09462	23.0831	0	0	0	0	0	0	0	0
Microsporomyces pini		Basidiomycota	-	-	Unassigned	7.44066	1.75916e-06	0	0	0	0	0	0	0	0	0	4.52609	2.91457	0	0	0	0	0	0	0
Mrakia frigida	Cystofilobasidiales	Basidiomycota	-	-	Unassigned	93.8022	2.21772e-05	0	0	4.77048	0	0	0	11	22.9458	15.3606	4.52609	0	0	0	6.41416	5.88392	3.15415	18.5491	1.19797
Multifurca stenophylla	Russulales	Basidiomycota	Symbiotroph	Ectomycorrhizal	Ectomycorrhizal	43000	0.0101663	1837.48	5256.54	31.9622	1168	315.571	19.1118	29879	226.059	76.8029	7.69436	2.42881	47.8918	461.997	250.954	54.6364	2745.38	617.295	1.19797
Mycotribulus mirabilis	Agaricales	Basidiomycota	-	-	Unassigned	1.94305	4.59385e-07	0	0	0	0	0	0	0	0	0	0	1.94305	0	0	0	0	0	0	0
Neoaleurodiscus fujii	Russulales	Basidiomycota	-	-	Unassigned	1043.52	0.000246714	56.1819	5.27236	3.81639	94.0449	35.4753	465.252	43	11.048	0	8.59957	60.7202	10.2169	16.6249	43.2956	0	177.894	12.0785	0
Neopaxillus dominicanus	Boletales	Basidiomycota	Saprotroph	Undefined Saprotroph	Saprotroph	3686.77	0.000871644	19.8289	0	157.426	0	4.76534	0	1	34.8436	3241.08	9.50479	63.1491	155.169	0	0	0	0	0	0
Neopaxillus plumbeus	Boletales	Basidiomycota	Saprotroph	Undefined Saprotroph	Saprotroph	146.58	3.46552e-05	0	0	11.4492	0	0	0	0	1.69969	36.3068	0	0	0	97.1244	0	0	0	0	0
Oberwinklerozyma yarrowii		Basidiomycota	-	-	Unassigned	2	4.72849e-07	0	0	0	0	0	0	2	0	0	0	0	0	0	0	0	0	0	0
Occultifur externus	Cystobasidiales	Basidiomycota	-	-	Unassigned	5.12533	1.21176e-06	0	0	2.86229	0	0	0	0	0	0	2.26305	0	0	0	0	0	0	0	0
Octaviania celatifilia	Boletales	Basidiomycota	Symbiotroph	Ectomycorrhizal	Ectomycorrhizal	577.028	0.000136424	0	0	0	1.67937	0	0	1	79.8854	39.0997	0	0	0	30.1873	380.841	0	0	43.1373	1.19797
Octaviania decimae	Boletales	Basidiomycota	Symbiotroph	Ectomycorrhizal	Ectomycorrhizal	1	2.36425e-07	0	0	0	0	0	0	1	0	0	0	0	0	0	0	0	0	0	0
Octaviania durianelloides	Boletales	Basidiomycota	Symbiotroph	Ectomycorrhizal	Ectomycorrhizal	387.777	9.168e-05	0	6.59045	0	2.51906	0	0	10	203.113	57.9513	1.81044	5.34338	3.83134	7.43745	20.0443	0	5.67748	58.6668	4.79188
Octaviania hesperi	Boletales	Basidiomycota	Symbiotroph	Ectomycorrhizal	Ectomycorrhizal	46.6735	1.10348e-05	0	0	0	0	0	0	0	3.39938	0	0	3.8861	6.38557	5.24997	26.4584	0	0	1.29412	0
Octaviania nonae	Boletales	Basidiomycota	Symbiotroph	Ectomycorrhizal	Ectomycorrhizal	235.626	5.57078e-05	0	0	0	0	0	0	0	27.195	25.1355	0	0	0	56.4372	118.662	0	0	8.19609	0
Octaviania yaeyamaensis	Boletales	Basidiomycota	Symbiotroph	Ectomycorrhizal	Ectomycorrhizal	28.4272	6.72088e-06	0	0	0	0	0	0	1	5.09907	4.18925	0	0	0	1.74999	4.00885	0	5.04665	7.33335	0
Pachylepyrium carbonicola	Agaricales	Basidiomycota	Saprotroph	Undefined Saprotroph	Saprotroph	96.6255	2.28447e-05	0	4.833	4.77048	11.7556	8.47171	0	12	12.7477	25.1355	1.81044	2.91457	2.55423	1.74999	0	0	1.89249	0	5.98985
Papiliotrema bandonii	Tremellales	Basidiomycota	-	-	Unassigned	57.173	1.35171e-05	0	2.19682	0	4.61827	1.58845	2.98621	8	2.54953	10.4731	0	1.94305	4.4699	4.37497	3.20708	0	4.41582	2.15687	4.1929
Peniophorella pertenuis	Corticiales	Basidiomycota	Saprotroph	Undefined Saprotroph	Saprotroph	235.976	5.57905e-05	27.3828	0	0	2.51906	3.17689	20.3062	89	34.8436	0	0	7.28643	1.91567	0	8.81947	6.72448	32.8032	0	1.19797
Peniophorella praetermissa	Corticiales	Basidiomycota	Saprotroph	Undefined Saprotroph	Saprotroph	13	3.07352e-06	0	0	0	0	0	0	13	0	0	0	0	0	0	0	0	0	0	0
Perenniporia cinereofusca	Polyporales	Basidiomycota	Saprotroph	Wood Saprotroph	Saprotroph	126.944	3.00127e-05	2.36058	0	0	4.19843	0	12.5421	33	11.8978	23.0409	0	0	3.19279	0	8.0177	0	10.7241	0	17.9696
Perenniporia medulla-panis	Polyporales	Basidiomycota	Saprotroph	Wood Saprotroph	Saprotroph	3605.7	0.000852478	470.701	0	0	37.366	27.5331	164.839	1207	447.018	2.09462	20.3674	170.502	95.145	26.6873	200.443	166.431	566.486	1.29412	1.79696
Perenniporia vanhullii	Polyporales	Basidiomycota	Saprotroph	Wood Saprotroph	Saprotroph	5500.44	0.00130044	20.7731	25.9224	3.33934	4.19843	6.88327	0	158	590.642	2409.52	23.5357	314.774	0	91.4369	1468.04	0	116.704	4.31373	262.356
Perenniporiella chaquenia	Polyporales	Basidiomycota	Saprotroph	Undefined Saprotroph	Saprotroph	10926	0.00258319	5.6654	3.07554	135.959	563.429	177.906	10.7504	14	1030.86	527.845	0	20.8878	3.83134	510.559	7525.41	0	23.3407	359.334	13.1777
Phaeotremella skinneri	Tremellales	Basidiomycota	-	-	Unassigned	69.3715	1.64011e-05	2.8327	0	3.33934	0	2.11793	0	16	12.7477	6.28387	2.71565	0	1.91567	2.18749	0	0	1.26166	0	17.9696
Phellinopsis asetosa	Hymenochaetales	Basidiomycota	Saprotroph	Undefined Saprotroph	Saprotroph	340.738	8.05589e-05	2.36058	0	0	49.5415	3.70637	0	40	71.3869	20.248	0	16.0301	0	74.3745	4.00885	0	20.8174	1.72549	36.5381
Phellinus castanopsidis	Hymenochaetales	Basidiomycota	Pathotroph-Saprotroph	Plant Pathogen-Wood Saprotroph	Plant Pathogen-Wood Saprotroph	61.7947	1.46098e-05	0	0	0	0	2.11793	0	39	5.09907	6.98208	0	1.94305	0	0	0	0	1.26166	0	5.39087
Phellinus gabonensis	Hymenochaetales	Basidiomycota	Pathotroph-Saprotroph	Plant Pathogen-Wood Saprotroph	Plant Pathogen-Wood Saprotroph	220.313	5.20874e-05	6.60964	1.31809	4.77048	13.435	12.1781	11.3476	22	34.8436	18.1534	2.26305	13.1156	0	5.24997	11.2248	0	53.6206	0	10.1828
Pholiota abieticola	Agaricales	Basidiomycota	Saprotroph	Undefined Saprotroph	Saprotroph	150.449	3.55699e-05	0	3.07554	2.38524	7.55718	15.355	0	5	42.4922	11.1713	0	14.0871	0	2.18749	24.8549	13.449	1.26166	5.17648	2.39594
Pholiota virescentifolia	Agaricales	Basidiomycota	Saprotroph	Undefined Saprotroph	Saprotroph	43.8504	1.03673e-05	0	0	5.24753	0	13.2371	0	0	5.94891	0	0	0	0	15.7499	2.40531	0	1.26166	0	0
Phylloporus brunneiceps	Boletales	Basidiomycota	Symbiotroph	Ectomycorrhizal	Ectomycorrhizal	54.9087	1.29818e-05	0	0	0	0	1.58845	7.76415	0	29.7446	0	0	0	0	0	12.0266	0	3.78499	0	0
Phylloporus castanopsidis	Boletales	Basidiomycota	Symbiotroph	Ectomycorrhizal	Ectomycorrhizal	2.62498	6.20611e-07	0	0	0	0	0	0	0	0	0	0	0	0	2.62498	0	0	0	0	0
Phylloporus maculatus	Boletales	Basidiomycota	Symbiotroph	Ectomycorrhizal	Ectomycorrhizal	32.0603	7.57985e-06	0	0	0	0	0	0	0	0	0	0	32.0603	0	0	0	0	0	0	0
Phylloporus pachycystidiatus	Boletales	Basidiomycota	Symbiotroph	Ectomycorrhizal	Ectomycorrhizal	61.6064	1.45653e-05	0	0	0	0	0	9.55588	0	7.6486	30.023	0	0	0	0	11.2248	0	3.15415	0	0
Phylloporus pumilus	Boletales	Basidiomycota	Symbiotroph	Ectomycorrhizal	Ectomycorrhizal	12.6718	2.99594e-06	0	0	0	0	0	3.58345	1	3.39938	3.49104	0	0	0	0	0	0	0	0	1.19797
Phylloporus rubeolus	Boletales	Basidiomycota	Symbiotroph	Ectomycorrhizal	Ectomycorrhizal	1	2.36425e-07	0	0	0	0	0	0	1	0	0	0	0	0	0	0	0	0	0	0
Phylloporus rubiginosus	Boletales	Basidiomycota	Symbiotroph	Ectomycorrhizal	Ectomycorrhizal	16.757	3.96177e-06	0	0	0	0	0	0	0	0	16.757	0	0	0	0	0	0	0	0	0
Phylloporus rubrosquamosus	Boletales	Basidiomycota	Symbiotroph	Ectomycorrhizal	Ectomycorrhizal	8.43	1.99306e-06	0	0	0	0	0	0	0	1.69969	2.79283	0	0	0	3.93748	0	0	0	0	0
Pisolithus orientalis	Boletales	Basidiomycota	Symbiotroph	Ectomycorrhizal	Ectomycorrhizal	3.79431	8.9707e-07	0	0	0	0	0	0	0	1.69969	2.09462	0	0	0	0	0	0	0	0	0
Platygloea disciformis	Platygloeales	Basidiomycota	Pathotroph	Fungal Parasite	Other	9.13473	2.15967e-06	0	0	0	0	0	0	0	2.54953	4.18925	0	0	0	0	0	0	0	0	2.39594
Pleurotus cystidiosus	Agaricales	Basidiomycota	Saprotroph	Wood Saprotroph	Saprotroph	112.824	2.66744e-05	4.24905	0	0	29.389	12.7076	7.16691	15	10.1981	1.39642	0	0	0	5.68747	5.61239	0	18.9249	1.29412	1.19797
Pluteus atropungens	Agaricales	Basidiomycota	Pathotroph-Saprotroph	Bryophyte Parasite-Leaf Saprotroph-Wood Saprotroph	Other	22107	0.00522664	48.1559	0	2.38524	194.807	268.977	2080.19	952	3700.22	2028.99	0	14.0871	31.2893	206.499	2330.75	70.6071	1177.13	1928.67	7072.22
Pluteus castroae	Agaricales	Basidiomycota	Pathotroph-Saprotroph	Bryophyte Parasite-Leaf Saprotroph-Wood Saprotroph	Other	2160.08	0.000510697	189.791	8.78726	0	6.71749	16.9434	271.745	514	544.75	4.88746	21.2726	255.025	45.9761	14.8749	71.3575	4.2028	187.357	0	2.39594
Pluteus cervinus	Agaricales	Basidiomycota	Pathotroph-Saprotroph	Bryophyte Parasite-Leaf Saprotroph-Wood Saprotroph	Other	189.886	4.48938e-05	5.19329	0	0	3.77859	5.29482	18.5145	11	12.7477	7.68029	0	9.22948	13.4097	4.81247	63.3398	10.0867	11.355	11.6471	1.79696
Pluteus mammillatus	Agaricales	Basidiomycota	Pathotroph-Saprotroph	Bryophyte Parasite-Leaf Saprotroph-Wood Saprotroph	Other	5.82594	1.3774e-06	1.88847	0	0	0	0	0	0	0	0	0	0	0	3.93748	0	0	0	0	0
Pluteus multiformis	Agaricales	Basidiomycota	Pathotroph-Saprotroph	Bryophyte Parasite-Leaf Saprotroph-Wood Saprotroph	Other	1531.41	0.000362063	42.9626	0	0	3.35875	4.76534	194.104	31	250.704	351.199	3.62087	104.925	29.3736	13.1249	37.6832	0	73.1764	54.7844	336.63
Pluteus saupei	Agaricales	Basidiomycota	Pathotroph-Saprotroph	Bryophyte Parasite-Leaf Saprotroph-Wood Saprotroph	Other	18.5304	4.38105e-06	1.41635	1.75745	0	0	2.11793	0	0	5.94891	0	0	0	1.91567	2.18749	0	0	1.89249	1.29412	0
Podoserpula pusio	Amylocorticiales	Basidiomycota	Saprotroph	Undefined Saprotroph	Saprotroph	617.194	0.00014592	0	0	0	17.6334	50.3008	0	0	1.69969	121.488	0	0	0	424.81	0	0	1.26166	0	0
Porodaedalea cedrina	Hymenochaetales	Basidiomycota	Saprotroph	Undefined Saprotroph	Saprotroph	784.282	0.000185424	7.08175	3.07554	0	0	13.2371	106.309	149	246.455	20.248	5.88392	2.42881	0	3.93748	104.23	0	88.3163	34.0785	0
Psathyrella purpureobadia	Agaricales	Basidiomycota	Saprotroph	Wood Saprotroph	Saprotroph	52.2184	1.23457e-05	0	0	6.67867	2.51906	3.70637	0	6	12.7477	0	0	3.8861	5.74701	2.18749	2.40531	0	5.04665	1.29412	0
Pseudohyphozyma pustula		Basidiomycota	-	-	Unassigned	9.84461	2.32751e-06	0	0	0	0	0	0	6	0	2.09462	0	0	0	1.74999	0	0	0	0	0
Pseudolagarobasidium belizense	Polyporales	Basidiomycota	Saprotroph	Undefined Saprotroph	Saprotroph	218.992	5.17751e-05	4.72117	0	0	7.55718	2.64741	7.16691	73	24.6455	28.6265	16.7465	10.201	0	0	5.61239	0	28.3874	1.29412	8.3858
Pseudozyma prolifica	Ustilaginales	Basidiomycota	-	-	Unassigned	3.33934	7.89502e-07	0	0	3.33934	0	0	0	0	0	0	0	0	0	0	0	0	0	0	0
Psilocybe allenii	Agaricales	Basidiomycota	Saprotroph	Undefined Saprotroph	Saprotroph	14.6268	3.45814e-06	0	0	0	0	4.23586	0	0	8.49844	0	0	0	0	0	0	0	1.89249	0	0
Psilocybe cyanescens	Agaricales	Basidiomycota	Saprotroph	Undefined Saprotroph	Saprotroph	110.471	2.6118e-05	0	19.7713	9.54096	7.97702	37.0637	0	3	30.5944	0	0	0	0	0	0	0	2.52332	0	0
Puccinia chunjii	Pucciniales	Basidiomycota	Pathotroph	Plant Pathogen	Plant Pathogen	2.19682	5.19382e-07	0	2.19682	0	0	0	0	0	0	0	0	0	0	0	0	0	0	0	0
Puccinia coronati-agrostidis	Pucciniales	Basidiomycota	Pathotroph	Plant Pathogen	Plant Pathogen	1.75745	4.15505e-07	0	1.75745	0	0	0	0	0	0	0	0	0	0	0	0	0	0	0	0
Puccinia gansensis	Pucciniales	Basidiomycota	Pathotroph	Plant Pathogen	Plant Pathogen	7.90854	1.86977e-06	0	7.90854	0	0	0	0	0	0	0	0	0	0	0	0	0	0	0	0
Punctulariopsis subglobispora	Corticiales	Basidiomycota	Saprotroph	Undefined Saprotroph	Saprotroph	22054.4	0.00521421	8.97022	111.159	51.9983	458.889	2105.75	958.574	371	1994.59	3808.03	0	8.25795	1.91567	3650.92	936.468	0	674.358	1293.26	5620.28
Ramaria admiratia	Gomphales	Basidiomycota	Symbiotroph	Ectomycorrhizal	Ectomycorrhizal	85.1897	2.0141e-05	2.8327	0	3.81639	0	4.76534	0	0	0	0	73.7753	0	0	0	0	0	0	0	0
Ramaria calvodistalis	Gomphales	Basidiomycota	Symbiotroph	Ectomycorrhizal	Ectomycorrhizal	25.1241	5.93996e-06	0	0	0	0	1.58845	0	0	0	0	23.5357	0	0	0	0	0	0	0	0
Ramaria rubella	Gomphales	Basidiomycota	Symbiotroph	Ectomycorrhizal	Ectomycorrhizal	26.9039	6.36074e-06	0	0	5.72458	0	21.1793	0	0	0	0	0	0	0	0	0	0	0	0	0
Ramariopsis flavescens	Agaricales	Basidiomycota	Saprotroph	Undefined Saprotroph	Saprotroph	44.1024	1.04269e-05	0	0	27.6688	0	0	0	1	0	2.09462	4.07348	0	0	0	0	0	1.26166	5.60785	2.39594
Resinicium confertum	Hymenochaetales	Basidiomycota	Saprotroph	Undefined Saprotroph	Saprotroph	3.20708	7.58233e-07	0	0	0	0	0	0	0	0	0	0	0	0	0	3.20708	0	0	0	0
Resinicium monticola	Hymenochaetales	Basidiomycota	Saprotroph	Undefined Saprotroph	Saprotroph	2	4.72849e-07	0	0	0	0	0	0	2	0	0	0	0	0	0	0	0	0	0	0
Resinicium mutabile	Hymenochaetales	Basidiomycota	Saprotroph	Undefined Saprotroph	Saprotroph	15.8968	3.75839e-06	0	1.31809	0	0	0	0	4	0	0	0	2.42881	3.19279	1.74999	3.20708	0	0	0	0
Resinicium rimulosum	Hymenochaetales	Basidiomycota	Saprotroph	Undefined Saprotroph	Saprotroph	13.5282	3.19841e-06	0	0	0	1.67937	0	0	1	0	2.79283	0	0	0	3.06248	2.40531	0	0	2.58824	0
Resupinatus porosus	Agaricales	Basidiomycota	Saprotroph	Undefined Saprotroph	Saprotroph	1620.46	0.000383118	76.4829	2.19682	6.20163	52.9002	96.8952	34.0428	144	79.8854	340.726	14.9361	51.4908	0	19.6874	28.062	0	88.9472	0	584.011
Rhizopogon salebrosus	Boletales	Basidiomycota	Symbiotroph	Ectomycorrhizal	Ectomycorrhizal	1	2.36425e-07	0	0	0	0	0	0	1	0	0	0	0	0	0	0	0	0	0	0
Rhodocybella rhododendri	Agaricales	Basidiomycota	Saprotroph	Undefined Saprotroph	Saprotroph	1631.71	0.000385777	0	0	0	0	0	0	0	0	1631.71	0	0	0	0	0	0	0	0	0
Rhodotorula babjevae	Sporidiobolales	Basidiomycota	Pathotroph-Saprotroph	Animal Endosymbiont-Undefined Saprotroph	Other	105.26	2.4886e-05	1.88847	0	2.38524	0	0	28.0704	71	0	0	0	0	1.91567	0	0	0	0	0	0
Rickenella indica	Hymenochaetales	Basidiomycota	Pathotroph	Plant Pathogen	Plant Pathogen	437.421	0.000103417	1.41635	0	2.86229	5.03812	5.8243	0	195	50.1408	37.7032	1.81044	0	0	11.3749	101.023	0	13.2474	0	11.9797
Ripartitella alba	Agaricales	Basidiomycota	Saprotroph	Undefined Saprotroph	Saprotroph	145.837	3.44795e-05	8.4981	0	0	0	3.70637	0	1	30.5944	16.0588	1.81044	0	0	5.24997	64.9434	0	10.0933	3.88236	0
Russula jilinensis	Russulales	Basidiomycota	Symbiotroph	Ectomycorrhizal	Ectomycorrhizal	118291	0.0279669	9242.63	3198.12	13662.7	2414.94	6824.49	626.507	35054	2323.47	15805.3	0	633.919	17.8796	2552.8	2862.32	24.3762	13670.7	9376.76	0
Russula myrmecobroma	Russulales	Basidiomycota	Symbiotroph	Ectomycorrhizal	Ectomycorrhizal	528.437	0.000124936	6.60964	48.33	1.90819	5.03812	3.70637	12.5421	366	5.09907	18.1534	4.07348	2.42881	10.2169	2.18749	5.61239	14.2895	15.7708	6.4706	0
Russula paxilliformis	Russulales	Basidiomycota	Symbiotroph	Ectomycorrhizal	Ectomycorrhizal	13518.8	0.00319617	499.5	10011.8	1.90819	39.4653	7.94223	10.7504	75	10.1981	138.943	2.71565	0	4.4699	5.24997	191.623	12.6084	1893.75	611.687	1.19797
Saitozyma flava	Tremellales	Basidiomycota	-	-	Unassigned	95.6375	2.26111e-05	0	0	0	0	0	7.16691	32	12.7477	1.39642	0	0	0	3.49998	2.40531	0	34.6957	1.72549	0
Serendipita indica	Sebacinales	Basidiomycota	Symbiotroph	Orchid Mycorrhizal	Other	414.562	9.80127e-05	42.9626	0	2.86229	68.0146	38.1227	241.286	0	0	0	6.78914	8.25795	4.4699	0	0	0	0	0	1.79696
Singerocybe umbilicata	Agaricales	Basidiomycota	-	-	Unassigned	75.1445	1.7766e-05	5.19329	0	3.33934	0	0	0	20	15.2972	3.49104	0	0	0	3.06248	9.62124	0	15.1399	0	0
Slooffia cresolica		Basidiomycota	-	-	Unassigned	1	2.36425e-07	0	0	0	0	0	0	1	0	0	0	0	0	0	0	0	0	0	0
Sterigmatosporidium polymorphum	Tremellales	Basidiomycota	-	-	Unassigned	2547.15	0.000602209	95.8397	18.0139	2.86229	193.128	181.612	4.77794	0	8.49844	2.79283	93.6901	1538.89	0	381.935	5.61239	0	18.2941	0	1.19797
Sugitazyma miyagiana	Tremellales	Basidiomycota	-	-	Unassigned	6.55731	1.55031e-06	0	0	0	0	0	0	0	1.69969	0	0	4.85762	0	0	0	0	0	0	0
Sulzbacheromyces caatingae	Lepidostromatales	Basidiomycota	-	-	Unassigned	300.722	7.10981e-05	14.6356	0	0	0	0	4.1807	114	59.4891	11.1713	0	0	0	0	14.4319	10.9273	61.8214	6.4706	3.59391
Symmetrospora coprosmae		Basidiomycota	-	-	Unassigned	4.69186	1.10927e-06	0	0	0	0	0	0	0	0	0	2.26305	2.42881	0	0	0	0	0	0	0
Tephrocybella griseonigrescens	Agaricales	Basidiomycota	-	-	Unassigned	885.173	0.000209277	1.41635	0	0	186.83	430.998	10.7504	9	10.1981	1.39642	12.6731	162.244	1.91567	57.7496	0	0	0	0	0
Theleporus membranaceus	Polyporales	Basidiomycota	Saprotroph	Undefined Saprotroph	Saprotroph	144.43	3.41469e-05	6.13752	0	0	6.29765	12.1781	28.0704	22	9.34829	39.7979	0	7.77219	0	6.56246	3.20708	0	1.26166	0	1.79696
Theleporus minisporus	Polyporales	Basidiomycota	Saprotroph	Undefined Saprotroph	Saprotroph	4.81062	1.13735e-06	0	0	0	0	0	0	0	0	0	0	0	0	0	4.81062	0	0	0	0
Tomentella africana	Thelephorales	Basidiomycota	Symbiotroph	Ectomycorrhizal	Ectomycorrhizal	2049.33	0.000484512	206.787	383.564	61.5392	515.148	101.661	121.24	0	11.8978	8.3785	13.5783	159.816	5.74701	6.12496	169.975	213.502	44.1582	3.45099	22.7614
Tomentella afrostuposa	Thelephorales	Basidiomycota	Symbiotroph	Ectomycorrhizal	Ectomycorrhizal	111654	0.0263978	3401.13	5297.4	309.604	38755.7	4339.63	15957.1	300	234.557	1836.29	2110.97	1636.53	163.471	2194.05	31252.2	216.865	2788.9	4.31373	855.351
Tomentella agbassaensis	Thelephorales	Basidiomycota	Symbiotroph	Ectomycorrhizal	Ectomycorrhizal	141528	0.0334608	15919.8	2219.66	2102.35	15848.2	7134.24	1363.5	4	96.0324	808.525	2195.15	10805.8	2543.37	1237.24	4004.04	4222.13	33982.9	0	37041.3
Tomentella agereri	Thelephorales	Basidiomycota	Symbiotroph	Ectomycorrhizal	Ectomycorrhizal	12386.7	0.00292851	51.9329	76.0098	378.776	26.0303	24.8857	6062.01	0	0	9.77492	19.0096	31.5745	10.2169	23.6249	28.8637	5604.86	15.1399	0	23.9594
Tomentella alpina	Thelephorales	Basidiomycota	Symbiotroph	Ectomycorrhizal	Ectomycorrhizal	210298	0.0497197	11243.5	9234.1	415.986	6366.5	33046	11495.7	88	80.7352	2049.94	24393.4	39626.5	478.279	1964.8	20882.1	5268.63	43201.2	0	463.016
Tomentella amyloapiculata	Thelephorales	Basidiomycota	Symbiotroph	Ectomycorrhizal	Ectomycorrhizal	18068.9	0.00427192	5466.64	12.3022	464.645	115.457	127.076	920.35	0	26.3452	57.2531	265.229	1224.61	1554.89	45.4997	857.092	808.619	6102.03	3.45099	17.3706
Tomentella beaverae	Thelephorales	Basidiomycota	Symbiotroph	Ectomycorrhizal	Ectomycorrhizal	26497	0.00626454	13212.2	16.2564	1033.29	535.3	14.296	31.0566	0	0	269.508	4.9787	993.869	2478.24	44.6247	2483.08	616.131	637.139	0	4127.01
Tomentella brunneocystidia	Thelephorales	Basidiomycota	Symbiotroph	Ectomycorrhizal	Ectomycorrhizal	57296.5	0.0135463	6718.69	2327.31	4019.61	368.622	275.331	195.895	580	239.656	971.208	6734.82	9156.61	2568.28	871.932	82.5823	21770.5	158.969	1.29412	255.168
Tomentella capitata	Thelephorales	Basidiomycota	Symbiotroph	Ectomycorrhizal	Ectomycorrhizal	48493.9	0.0114651	19037.2	103.69	3236.29	52.9002	238.267	22.098	0	0	25.8337	10108.6	11496.5	3510.15	5.68747	125.076	299.239	224.576	0	7.78681
Tomentella guineensis	Thelephorales	Basidiomycota	Symbiotroph	Ectomycorrhizal	Ectomycorrhizal	39742.4	0.00939609	1577.34	52.2842	1927.75	543.277	2803.08	1282.28	0	9.34829	27.9283	401.012	8925.88	228.603	359.185	279.016	1122.15	8497.92	0	11705.4
Tomentella hjortstamiana	Thelephorales	Basidiomycota	Symbiotroph	Ectomycorrhizal	Ectomycorrhizal	43450.2	0.0102727	29.7434	2.63618	605.851	5947.5	23358.1	543.491	10	271.1	2.79283	1773.78	8997.77	8.30124	10.4999	1213.08	585.871	68.7606	0	20.9645
Tomentella intsiae	Thelephorales	Basidiomycota	Symbiotroph	Ectomycorrhizal	Ectomycorrhizal	17896.9	0.00423126	893.717	814.14	883.493	46.6026	504.067	123.629	4	1.69969	20.248	601.518	1108.99	42.1448	190.311	278.214	12173.8	201.866	0	8.3858
Tomentella larssoniana	Thelephorales	Basidiomycota	Symbiotroph	Ectomycorrhizal	Ectomycorrhizal	8299.36	0.00196217	1486.7	247.801	210.378	270.379	122.31	109.295	0	1.69969	153.606	155.245	216.65	29.3736	2971.04	437.767	361.441	1484.35	0	41.33
Tomentella maroana	Thelephorales	Basidiomycota	Symbiotroph	Ectomycorrhizal	Ectomycorrhizal	50701.9	0.0119872	139.274	3672.64	4626.89	12208.6	243.562	627.104	60	33.1439	12.5677	77.3962	8479.95	28.7351	948.494	239.729	632.942	198.712	0	18472.1
Tomentella parmastoana	Thelephorales	Basidiomycota	Symbiotroph	Ectomycorrhizal	Ectomycorrhizal	183315	0.0433401	42133.6	40.4214	2990.61	32544.1	14975.3	369.693	2	352.685	1586.33	1611.29	11918.2	6847.25	2499.42	7296.91	863.255	5078.82	3.01961	52201.6
Tomentella pileocystidiata	Thelephorales	Basidiomycota	Symbiotroph	Ectomycorrhizal	Ectomycorrhizal	5175.83	0.00122369	378.638	19.332	18.1278	15.5342	9.00119	47.7794	0	1.69969	232.503	4.52609	297.286	60.0244	374.498	8.0177	34.463	3670.81	0	3.59391
Tomentella pisoniae	Thelephorales	Basidiomycota	Symbiotroph	Ectomycorrhizal	Ectomycorrhizal	36972	0.00874111	7.55387	0	233.277	1098.31	1854.78	18840	0	11.048	0	99.1214	1144.94	0	60.8121	23.2513	12506.7	1026.36	0	65.8884
Tomentella tedersooi	Thelephorales	Basidiomycota	Symbiotroph	Ectomycorrhizal	Ectomycorrhizal	20816.6	0.00492155	750.194	2009.21	67.7408	511.369	230.325	72.2663	3200	625.486	2145.59	89.6166	145.243	76.6269	458.06	485.071	91.6211	1638.27	0	8219.88
Tomentella tenuis	Thelephorales	Basidiomycota	Symbiotroph	Ectomycorrhizal	Ectomycorrhizal	6836.67	0.00161636	413.574	335.674	180.801	844.305	116.486	75.8498	0	0	32.1176	32.5879	234.623	38.3134	1421.43	2555.24	423.642	64.3448	0	67.6854
Tremella giraffa	Tremellales	Basidiomycota	Pathotroph-Symbiotroph	Fungal Parasite	Other	31.245	7.38709e-06	0	0	0	2.09922	4.23586	0	1	7.6486	1.39642	2.71565	0	5.10846	2.62498	0	0	4.41582	0	0
Trimorphomyces sakaeraticus	Tremellales	Basidiomycota	Saprotroph	Undefined Saprotroph	Saprotroph	58.2855	1.37801e-05	1.41635	0	0	0	2.64741	0	0	0	0	4.52609	46.6331	0	3.06248	0	0	0	0	0
Tritirachium dependens	Tritirachiales	Basidiomycota	Saprotroph	Undefined Saprotroph	Saprotroph	30.088	7.11355e-06	0	1.31809	2.86229	0	0	0	0	5.09907	10.4731	5.43131	0	0	1.74999	0	0	3.15415	0	0
Tropicoporus excentrodendri	Hymenochaetales	Basidiomycota	-	-	Unassigned	410.435	9.70369e-05	74.5945	0	0	4.19843	0	0	50	120.678	120.092	0	0	0	2.62498	3.20708	0	29.6491	0	5.39087
Truncospora macrospora	Polyporales	Basidiomycota	-	-	Unassigned	294.359	6.95937e-05	0	0	0	5.8778	4.76534	25.6814	30	27.195	64.2352	0	0	0	1.74999	14.4319	0	3.78499	11.2157	105.421
Tylopilus microsporus	Boletales	Basidiomycota	Symbiotroph	Ectomycorrhizal	Ectomycorrhizal	6.58715	1.55736e-06	0	0	0	0	0	0	0	1.69969	4.88746	0	0	0	0	0	0	0	0	0
Typhula maritima	Thelephorales	Basidiomycota	Pathotroph	Plant Pathogen	Plant Pathogen	121.93	2.88273e-05	8.4981	0	0	52.4804	0	0	2	0	2.79283	17.1991	0	0	29.3123	0	0	1.26166	0	8.3858
Udeniomyces megalosporus	Cystofilobasidiales	Basidiomycota	-	-	Unassigned	5.12639	1.21201e-06	0	0	0	2.9389	0	0	0	0	0	0	0	0	2.18749	0	0	0	0	0
Udeniomyces puniceus	Cystofilobasidiales	Basidiomycota	-	-	Unassigned	492.132	0.000116352	0	0	0	8.39686	0	0	0	0	0	0	0	0	127.749	355.986	0	0	0	0
Udeniomyces pyricola	Cystofilobasidiales	Basidiomycota	-	-	Unassigned	24.1881	5.71867e-06	0	0	0	16.3739	0	0	1	0	4.18925	0	0	0	2.62498	0	0	0	0	0
Uromyces hawksworthii	Pucciniales	Basidiomycota	Pathotroph	Plant Pathogen	Plant Pathogen	1.31809	3.11629e-07	0	1.31809	0	0	0	0	0	0	0	0	0	0	0	0	0	0	0	0
Vishniacozyma carnescens	Tremellales	Basidiomycota	-	-	Unassigned	9.46246	2.23716e-06	0	0	0	0	0	0	0	0	0	0	0	0	0	0	0	9.46246	0	0
Vishniacozyma globospora	Tremellales	Basidiomycota	-	-	Unassigned	20.4316	4.83054e-06	0	0	0	4.61827	0	0	11	1.69969	0	0	0	1.91567	0	0	0	0	0	1.19797
Vishniacozyma heimaeyensis	Tremellales	Basidiomycota	-	-	Unassigned	3.15415	7.4572e-07	0	0	0	0	0	0	0	0	0	0	0	0	0	0	0	3.15415	0	0
Vishniacozyma psychrotolerans	Tremellales	Basidiomycota	-	-	Unassigned	2.52332	5.96576e-07	0	0	0	0	0	0	0	0	0	0	0	0	0	0	0	2.52332	0	0
Volvopluteus asiaticus	Agaricales	Basidiomycota	Saprotroph	Undefined Saprotroph	Saprotroph	102.192	2.41608e-05	17.4683	0	0	0	0	0	40	2.54953	0	9.9574	2.42881	11.494	0	0	0	18.2941	0	0
Volvopluteus michiganensis	Agaricales	Basidiomycota	Saprotroph	Undefined Saprotroph	Saprotroph	86.7087	2.05001e-05	5.19329	0	0	0	1.58845	2.98621	24	13.5975	4.88746	0	0	0	0	4.81062	6.72448	3.15415	0	19.7665
Vuilleminia erastii	Corticiales	Basidiomycota	Saprotroph	Undefined Saprotroph	Saprotroph	37483.5	0.00886202	1429.57	0	2.38524	759.076	730.685	1755.3	5807	3035.64	1509.53	129.899	4321.82	2555.51	1839.68	3998.43	1876.13	5026.46	141.49	2564.86
Vuilleminia pseudocystidiata	Corticiales	Basidiomycota	Saprotroph	Undefined Saprotroph	Saprotroph	219.552	5.19076e-05	2.36058	0	0	3.77859	12.7076	14.9311	23	5.94891	34.9104	4.07348	0	0	69.5621	5.61239	29.4196	13.2474	0	0
Xerocomellus sarnarii	Boletales	Basidiomycota	Symbiotroph	Ectomycorrhizal	Ectomycorrhizal	22363.9	0.00528737	5.6654	0	0	1.67937	0	5.97242	116	82.4349	22016.6	0	0	1.91567	2.62498	9.62124	0	113.55	0	7.78681
Xerocomus potaroensis	Boletales	Basidiomycota	Symbiotroph	Ectomycorrhizal	Ectomycorrhizal	1997.84	0.000472339	72.706	0	0	54.5796	38.1227	134.38	452	268.551	2.09462	0	61.206	47.2532	60.3746	390.462	118.519	294.598	0	2.99493
Xeromphalina setulipes	Agaricales	Basidiomycota	Saprotroph	Undefined Saprotroph	Saprotroph	120003	0.0283717	0	1.75745	0	292.631	913.886	4533.07	9314	28521.6	25851.9	2.71565	0	0	2941.29	6357.24	0	7157.41	6171.23	27944.5
Xylodon ramicida	Hymenochaetales	Basidiomycota	Saprotroph	Undefined Saprotroph	Saprotroph	8761.43	0.00207142	1808.68	0	11.9262	2.09922	3.17689	13.7366	24	23.7956	3.49104	0	10.201	5.74701	5.68747	940.476	4.2028	3931.97	1972.24	0
Yunzhangia sonckii		Basidiomycota	-	-	Unassigned	3.58345	8.47217e-07	0	0	0	0	0	3.58345	0	0	0	0	0	0	0	0	0	0	0	0	3.7523e+06	88.7138
Avachytrium platense	Chytridiales	Chytridiomycota	Pathotroph-Saprotroph	Plant Pathogen-Undefined Saprotroph	Other	1.79696	4.24845e-07	0	0	0	0	0	0	0	0	0	0	0	0	0	0	0	0	0	1.79696
Clydaea vesicula	Lobulomycetales	Chytridiomycota	-	-	Unassigned	3.20685	7.58179e-07	0	0	0	0	0	0	0	0	1.39642	1.81044	0	0	0	0	0	0	0	0
Rhizidium phycophilum	Chytridiales	Chytridiomycota	Pathotroph	Plant Pathogen	Plant Pathogen	4.00841	9.47687e-07	0	0	0	0	0	0	1	0	0	1.81044	0	0	0	0	0	0	0	1.19797	9.01222	0.000213071
Acaulospora cavernata	Diversisporales	Mucoromycota	Symbiotroph	Arbuscular Mycorrhizal	Other	18.7537	4.43383e-06	0	0	0	0	0	0	3	4.24922	4.18925	0	0	0	0	0	0	2.52332	0	4.79188
Acaulospora entreriana	Diversisporales	Mucoromycota	Symbiotroph	Arbuscular Mycorrhizal	Other	5.88746	1.39194e-06	0	0	0	0	0	0	1	0	4.88746	0	0	0	0	0	0	0	0	0
Acaulospora spinosa	Diversisporales	Mucoromycota	Symbiotroph	Arbuscular Mycorrhizal	Other	20.9017	4.94167e-06	2.36058	0	0	3.35875	4.76534	0	1	0	5.58567	0	0	3.83134	0	0	0	0	0	0
Cetraspora nodosa	Diversisporales	Mucoromycota	Symbiotroph	Arbuscular Mycorrhizal	Other	13.0277	3.08007e-06	0	0	0	0	0	0	3	2.54953	5.58567	0	0	0	0	0	0	1.89249	0	0
Endogone lactiflua	Endogonales	Mucoromycota	Symbiotroph	Ectomycorrhizal	Ectomycorrhizal	194.486	4.59812e-05	0	0	0	0	0	138.56	6	36.5433	1.39642	0	0	0	0	0	0	11.9858	0	0
Funneliformis mosseae	Glomerales	Mucoromycota	Symbiotroph	Arbuscular Mycorrhizal	Other	2.09462	4.95221e-07	0	0	0	0	0	0	0	0	2.09462	0	0	0	0	0	0	0	0	0
Glomus macrocarpum	Glomerales	Mucoromycota	Symbiotroph	Arbuscular Mycorrhizal	Other	25.3782	6.00003e-06	0	1.31809	0	1.67937	2.11793	0	6	0	6.28387	0	2.42881	0	0	0	0	3.15415	0	2.39594
Mortierella amoeboidea	Mortierellales	Mucoromycota	Saprotroph	Undefined Saprotroph	Saprotroph	59.282	1.40157e-05	3.30482	0	0	0	0	0	2	0	0	14.4835	10.6868	17.8796	0	0	10.9273	0	0	0
Mortierella angusta	Mortierellales	Mucoromycota	Saprotroph	Undefined Saprotroph	Saprotroph	1	2.36425e-07	0	0	0	0	0	0	1	0	0	0	0	0	0	0	0	0	0	0
Mortierella beljakovae	Mortierellales	Mucoromycota	Saprotroph	Undefined Saprotroph	Saprotroph	1.19797	2.8323e-07	0	0	0	0	0	0	0	0	0	0	0	0	0	0	0	0	0	1.19797
Mortierella clonocystis	Mortierellales	Mucoromycota	Saprotroph	Undefined Saprotroph	Saprotroph	10.8587	2.56726e-06	10.8587	0	0	0	0	0	0	0	0	0	0	0	0	0	0	0	0	0
Mortierella cystojenkinii	Mortierellales	Mucoromycota	Saprotroph	Undefined Saprotroph	Saprotroph	26.8454	6.34692e-06	3.30482	0	5.24753	0	6.88327	0	0	0	2.79283	0	0	0	0	0	6.72448	1.89249	0	0
Mortierella dichotoma	Mortierellales	Mucoromycota	Saprotroph	Undefined Saprotroph	Saprotroph	5.58567	1.32059e-06	0	0	0	0	0	0	0	0	5.58567	0	0	0	0	0	0	0	0	0
Mortierella elongata	Mortierellales	Mucoromycota	Saprotroph	Undefined Saprotroph	Saprotroph	57.3194	1.35517e-05	0	0	0	0	0	0	0	0	13.266	0	0	0	8.74995	0	35.3035	0	0	0
Mortierella elongatula	Mortierellales	Mucoromycota	Saprotroph	Undefined Saprotroph	Saprotroph	7.30027	1.72596e-06	1.41635	0	0	0	0	0	0	0	0	5.88392	0	0	0	0	0	0	0	0
Mortierella gemmifera	Mortierellales	Mucoromycota	Saprotroph	Undefined Saprotroph	Saprotroph	22.7488	5.37838e-06	0	0	0	0	0	0	0	1.69969	17.4552	0	0	0	0	0	0	0	0	3.59391
Mortierella globulifera	Mortierellales	Mucoromycota	Saprotroph	Undefined Saprotroph	Saprotroph	67.0219	1.58456e-05	0	0	0	0	0	3.58345	0	14.4474	33.514	0	0	0	0	2.40531	5.88392	0	0	7.18783
Mortierella histoplasmatoides	Mortierellales	Mucoromycota	Saprotroph	Undefined Saprotroph	Saprotroph	10.1367	2.39656e-06	0	0	0	0	0	0	1	4.24922	4.88746	0	0	0	0	0	0	0	0	0
Mortierella horticola	Mortierellales	Mucoromycota	Saprotroph	Undefined Saprotroph	Saprotroph	203.644	4.81464e-05	32.1039	0	4.29343	0	0	4.77794	0	0	0	24.8935	5.82914	48.5303	0	0	83.2155	0	0	0
Mortierella humilis	Mortierellales	Mucoromycota	Saprotroph	Undefined Saprotroph	Saprotroph	283.171	6.69485e-05	0	0	9.54096	2.51906	23.2972	22.6952	16	38.243	32.8158	0	1.94305	2.55423	36.3123	16.8372	63.042	0	0	17.3706
Mortierella hypsicladia	Mortierellales	Mucoromycota	Saprotroph	Undefined Saprotroph	Saprotroph	5.34237	1.26307e-06	0	0	0	0	0	0	0	2.54953	2.79283	0	0	0	0	0	0	0	0	0
Mortierella kuhlmanii	Mortierellales	Mucoromycota	Saprotroph	Undefined Saprotroph	Saprotroph	2.09462	4.95221e-07	0	0	0	0	0	0	0	0	2.09462	0	0	0	0	0	0	0	0	0
Mortierella microzygospora	Mortierellales	Mucoromycota	Saprotroph	Undefined Saprotroph	Saprotroph	1.69969	4.01849e-07	0	0	0	0	0	0	0	1.69969	0	0	0	0	0	0	0	0	0	0
Mortierella minutissima	Mortierellales	Mucoromycota	Saprotroph	Undefined Saprotroph	Saprotroph	34.9951	8.2737e-06	28.327	0	0	0	0	0	0	0	0	1.81044	4.85762	0	0	0	0	0	0	0
Mortierella parvispora	Mortierellales	Mucoromycota	Saprotroph	Undefined Saprotroph	Saprotroph	54.2033	1.2815e-05	0	0	0	0	0	0	4	5.94891	13.9642	0	0	6.38557	2.62498	0	5.04336	1.26166	0	14.9746
Mortierella polygonia	Mortierellales	Mucoromycota	Saprotroph	Undefined Saprotroph	Saprotroph	1.39642	3.30147e-07	0	0	0	0	0	0	0	0	1.39642	0	0	0	0	0	0	0	0	0
Mortierella pulchella	Mortierellales	Mucoromycota	Saprotroph	Undefined Saprotroph	Saprotroph	10.6789	2.52475e-06	0	0	0	0	0	0	0	0	3.49104	0	0	0	0	0	0	0	0	7.18783
Mortierella rishikesha	Mortierellales	Mucoromycota	Saprotroph	Undefined Saprotroph	Saprotroph	34.8436	8.23789e-06	0	0	0	0	0	0	0	34.8436	0	0	0	0	0	0	0	0	0	0
Mortierella rostafinskii	Mortierellales	Mucoromycota	Saprotroph	Undefined Saprotroph	Saprotroph	3.49998	8.27481e-07	0	0	0	0	0	0	0	0	0	0	0	0	3.49998	0	0	0	0	0
Mortierella schmuckeri	Mortierellales	Mucoromycota	Saprotroph	Undefined Saprotroph	Saprotroph	17.9229	4.23742e-06	0	0	0	0	0	0	0	0	2.79283	0	0	0	0	0	15.1301	0	0	0
Mortierella turficola	Mortierellales	Mucoromycota	Saprotroph	Undefined Saprotroph	Saprotroph	8.85216	2.09287e-06	2.36058	0	0	0	0	0	0	1.69969	0	0	0	0	0	0	0	0	0	4.79188
Mortierella zychae	Mortierellales	Mucoromycota	Saprotroph	Undefined Saprotroph	Saprotroph	2	4.72849e-07	0	0	0	0	0	0	2	0	0	0	0	0	0	0	0	0	0	0
Umbelopsis angularis	Umbelopsidales	Mucoromycota	Saprotroph	Undefined Saprotroph	Saprotroph	7.48641	1.76997e-06	0	0	0	0	0	0	2	0	0	0	0	0	0	0	0	1.89249	0	3.59391	1221.66	0.028883
